# Supplementary material for: The Absence of the N-acyl-homoserine-lactone Autoinducer Synthase Genes traI and ngrI Increases the Copy Number of the Symbiotic Plasmid in Sinorhizobium fredii NGR234
Source: Front Microbiol. 2016 Nov 18;7:1858. doi: 10.3389/fmicb.2016.01858 (PMC5114275; doi:10.3389/fmicb.2016.01858)
Supplement: Supplementary file 3 [file Table3.xlsx]

## Sheet: Table explanations
Origin	Orientation	Start	End	Strand	Locus_tag	Gene	Protein function	log2FoldChange	Fold Change	padj
experiment setup	type of the transcript	position of the first base of the ORF in the genome	position of the last base of the ORF in the genome	`+' leading strand '-' lagging strand		shortcut for the gene coded by the given ORF				adjusted probability value of the calculated fold change
								comma indicate decimal points
upregulated in comparison to the wild type strain
downregulated in comparison to the wild type strain
rr	S. fredii NGR234-rtraI-rngrI
wild type	S. fredii NGR234
API	apigenin

## Sheet: double mutant-wild type
Origin	Orientation	Start	End	Strand	Locus_tag	Gene	Protein function	log2FoldChange	Fold Change	padj
rr - wild type	sense	101	1324	+	NGR_a00010	repA	replication protein RepA	4.58304	23.968	3.92252e-124
rr - wild type	anti-sense	101	1324	+	NGR_a00010	repA	replication protein RepA	1.04953	2.06986	3.44074e-05
rr - wild type	sense	1381	2361	+	NGR_a00020	repB	replication protein RepB	5.06918	33.5719	1.82245e-179
rr - wild type	anti-sense	1381	2361	+	NGR_a00020	repB	replication protein RepB	1.53613	2.90016	3.50082e-06
rr - wild type	anti-sense	2363	2409	-	NGR_a00030		-	4.88114	29.4692	1.36919e-160
rr - wild type	sense	2363	2409	-	NGR_a00030		-	4.18506	18.1899	3.39838e-54
rr - wild type	anti-sense	2450	2518	-	NGR_a00040		-	5.40505	42.3723	9.46907e-140
rr - wild type	sense	2516	3730	+	NGR_a00050	repC	replication initiation protein RepC	5.45446	43.8486	1.38875e-105
rr - wild type	anti-sense	2516	3730	+	NGR_a00050	repC	replication initiation protein RepC	-1.6568	3.15317	1.22433e-10
rr - wild type	sense	6296	6505	+	NGR_a00060		cold-shock DNA-binding protein	1.59988	3.03118	6.42992e-05
rr - wild type	sense	6654	7571	-	NGR_a00070		DNA integration%2Frecombination%2Finversion protein	2.42985	5.38838	8.74803e-21
rr - wild type	anti-sense	6654	7571	-	NGR_a00070		DNA integration%2Frecombination%2Finversion protein	1.48217	2.79368	0.00609258
rr - wild type	anti-sense	8103	9245	+	NGR_a00080		hypothetical protein	2.58574	6.00322	1.9989e-10
rr - wild type	sense	8103	9245	+	NGR_a00080		hypothetical protein	2.10912	4.31427	7.23483e-18
rr - wild type	anti-sense	9271	10446	+	NGR_a00090		hypothetical protein	3.22206	9.33116	4.20222e-12
rr - wild type	sense	9271	10446	+	NGR_a00090		hypothetical protein	2.62879	6.18506	4.29299e-26
rr - wild type	anti-sense	10904	12826	+	NGR_a00100		hypothetical protein	2.40829	5.30844	2.47766e-09
rr - wild type	sense	10904	12826	+	NGR_a00100		hypothetical protein	2.24125	4.72807	3.99218e-20
rr - wild type	anti-sense	12823	14376	+	NGR_a00110		hypothetical protein	3.2226	9.33466	3.88045e-18
rr - wild type	sense	12823	14376	+	NGR_a00110		hypothetical protein	2.23004	4.69146	1.90735e-16
rr - wild type	sense	14410	14706	+	NGR_a00120		hypothetical protein	2.09331	4.26725	7.0698e-11
rr - wild type	anti-sense	14410	14706	+	NGR_a00120		hypothetical protein	1.97859	3.94109	0.0374347
rr - wild type	anti-sense	14763	18356	+	NGR_a00130		hypothetical protein	2.70784	6.53342	6.92064e-18
rr - wild type	sense	14763	18356	+	NGR_a00130		hypothetical protein	2.18042	4.53284	3.16817e-34
rr - wild type	sense	18382	18424	-	NGR_a00140		-	2.25579	4.77595	0.00084168
rr - wild type	anti-sense	18382	18424	-	NGR_a00140		-	1.99492	3.98594	4.54995e-06
rr - wild type	anti-sense	18466	20286	-	NGR_a00150		hypothetical protein	2.35061	5.1004	8.14524e-17
rr - wild type	sense	18466	20286	-	NGR_a00150		hypothetical protein	2.31383	4.97202	2.21595e-17
rr - wild type	anti-sense	20359	21654	-	NGR_a00160		hypothetical protein	2.17795	4.52509	8.12603e-07
rr - wild type	sense	20359	21654	-	NGR_a00160		hypothetical protein	2.11116	4.32038	8.04351e-12
rr - wild type	anti-sense	21953	22744	-	NGR_a00170		transposase	1.08859	2.12666	0.000242089
rr - wild type	sense	24639	25307	-	NGR_a00190		hypothetical protein	1.35213	2.55288	7.97135e-10
rr - wild type	anti-sense	24639	25307	-	NGR_a00190		hypothetical protein	1.21932	2.32837	0.0371593
rr - wild type	sense	25648	27540	-	NGR_a00200		periplasmic serine protease%2C DO%2FDeqQ family	2.39438	5.25751	8.7581e-18
rr - wild type	anti-sense	25648	27540	-	NGR_a00200		periplasmic serine protease%2C DO%2FDeqQ family	2.20597	4.61384	1.64017e-15
rr - wild type	sense	27656	28072	-	NGR_a00210		hypothetical protein	1.95875	3.88724	0.0422391
rr - wild type	anti-sense	28144	28419	-	NGR_a00220		hypothetical protein	2.33646	5.05062	8.84076e-09
rr - wild type	anti-sense	30247	31062	-	NGR_a00230		hypothetical protein	2.39574	5.26249	1.57821e-07
rr - wild type	sense	31606	32979	-	NGR_a00240		transposase	2.65962	6.31867	9.90319e-06
rr - wild type	anti-sense	31606	32979	-	NGR_a00240		transposase	1.48919	2.80731	0.00121329
rr - wild type	sense	34449	34898	+	NGR_a00260		transposase	4.20491	18.4418	5.55845e-24
rr - wild type	sense	35174	37258	+	NGR_a00280		transposase	1.16001	2.23459	0.0010384
rr - wild type	anti-sense	38266	38811	-	NGR_a00290		hypothetical protein	2.46324	5.51455	1.87222e-19
rr - wild type	sense	38266	38811	-	NGR_a00290		hypothetical protein	1.55697	2.94234	1.76111e-16
rr - wild type	anti-sense	38811	39134	-	NGR_a00300		hypothetical protein	2.67924	6.40518	1.60366e-12
rr - wild type	sense	38811	39134	-	NGR_a00300		hypothetical protein	2.34148	5.06821	4.00246e-40
rr - wild type	sense	39350	39916	+	NGR_a00310		transposase	2.72272	6.60116	5.4153e-12
rr - wild type	anti-sense	39350	39916	+	NGR_a00310		transposase	1.81435	3.51701	1.34016e-11
rr - wild type	sense	40340	40771	-	NGR_a00320		MucR family transcriptional regulator	2.76265	6.7864	1.35313e-34
rr - wild type	anti-sense	40340	40771	-	NGR_a00320		MucR family transcriptional regulator	2.4398	5.42566	0.000293449
rr - wild type	anti-sense	41289	41867	-	NGR_a00330		hypothetical protein	2.47999	5.57893	1.22016e-34
rr - wild type	sense	41289	41867	-	NGR_a00330		hypothetical protein	1.78693	3.45081	1.61409e-16
rr - wild type	anti-sense	41998	42444	-	NGR_a00340		SyrB-like protein	3.04128	8.2322	3.20263e-20
rr - wild type	sense	41998	42444	-	NGR_a00340		SyrB-like protein	1.96991	3.91744	3.78009e-29
rr - wild type	sense	42590	43021	-	NGR_a00350		Cro%2FCI family transcriptional regulator	2.87429	7.33242	1.74187e-37
rr - wild type	anti-sense	42590	43021	-	NGR_a00350		Cro%2FCI family transcriptional regulator	2.39015	5.24211	4.23841e-07
rr - wild type	sense	43584	44552	-	NGR_a00360	nodD1	LysR family transcriptional regulator	2.32638	5.01544	5.3914e-18
rr - wild type	anti-sense	43584	44552	-	NGR_a00360	nodD1	LysR family transcriptional regulator	1.89283	3.71362	1.66865e-16
rr - wild type	sense	44655	44807	-	NGR_a00370		hypothetical protein	1.93669	3.82827	0.00487491
rr - wild type	anti-sense	44655	44807	-	NGR_a00370		hypothetical protein	1.85617	3.62046	3.53315e-07
rr - wild type	sense	45284	46822	-	NGR_a00380	noeJ	mannose-1-phosphate guanylyltransferase	2.74527	6.70516	1.27898e-58
rr - wild type	anti-sense	45284	46822	-	NGR_a00380	noeJ	mannose-1-phosphate guanylyltransferase	2.08296	4.23676	1.46493e-34
rr - wild type	anti-sense	46885	48309	+	NGR_a00390	noeK	phosphomanomutase	2.20269	4.60336	2.2119e-07
rr - wild type	sense	46885	48309	+	NGR_a00390	noeK	phosphomanomutase	1.9779	3.93921	1.89578e-32
rr - wild type	anti-sense	48538	49506	+	NGR_a00400	nodZ	chitin oligosaccharide fucosyltransferase	2.79194	6.92562	1.85518e-16
rr - wild type	sense	48538	49506	+	NGR_a00400	nodZ	chitin oligosaccharide fucosyltransferase	2.68581	6.43442	1.0345e-28
rr - wild type	sense	49751	50806	+	NGR_a00410	noeL	GDP-mannose 4%2C6-dehydratase	2.20657	4.61578	2.51794e-19
rr - wild type	anti-sense	49751	50806	+	NGR_a00410	noeL	GDP-mannose 4%2C6-dehydratase	1.8821	3.6861	1.31496e-17
rr - wild type	sense	50815	51759	+	NGR_a00420	nolK	nucleotide sugar epimerase%2Fdehydrogenase	2.44628	5.45009	8.31116e-21
rr - wild type	anti-sense	50815	51759	+	NGR_a00420	nolK	nucleotide sugar epimerase%2Fdehydrogenase	2.30258	4.93339	1.38187e-18
rr - wild type	sense	53442	54320	+	NGR_a00430		phytoene synthase	3.10937	8.63008	3.6286e-21
rr - wild type	anti-sense	53442	54320	+	NGR_a00430		phytoene synthase	2.15854	4.46463	0.000997461
rr - wild type	sense	54317	55156	+	NGR_a00440	hpnD	squalene synthase	3.06216	8.35223	5.8912e-21
rr - wild type	anti-sense	54317	55156	+	NGR_a00440	hpnD	squalene synthase	1.8623	3.63587	1.25575e-13
rr - wild type	sense	55156	56409	+	NGR_a00450		flavoprotein oxidoreductase	2.92611	7.60056	1.42028e-12
rr - wild type	anti-sense	55156	56409	+	NGR_a00450		flavoprotein oxidoreductase	2.1557	4.45583	4.90156e-11
rr - wild type	anti-sense	56458	58401	+	NGR_a00460	shc	squalene-hopene cyclase	3.69635	12.9632	9.58553e-34
rr - wild type	sense	56458	58401	+	NGR_a00460	shc	squalene-hopene cyclase	2.9089	7.51045	1.6796e-28
rr - wild type	sense	59402	60421	-	NGR_a00470	syrM2	LysR family transcriptional regulator	3.56748	11.8554	8.04813e-37
rr - wild type	anti-sense	59402	60421	-	NGR_a00470	syrM2	LysR family transcriptional regulator	3.15304	8.89531	6.7054e-14
rr - wild type	sense	62803	62952	-	NGR_a00480		hypothetical protein	3.0214	8.11955	1.73488e-06
rr - wild type	sense	63187	63972	-	NGR_a00490	nopT	nodulation protein NopT	3.25733	9.5621	2.0979e-23
rr - wild type	anti-sense	63187	63972	-	NGR_a00490	nopT	nodulation protein NopT	2.42431	5.36773	6.65035e-10
rr - wild type	sense	65976	67046	-	NGR_a00500		transposase	4.5531	23.4757	2.34798e-31
rr - wild type	anti-sense	65976	67046	-	NGR_a00500		transposase	2.57294	5.95022	1.39168e-08
rr - wild type	sense	67205	68092	-	NGR_a00510		transposase of undefined mobile element%3B similar to y4rL and y4rM%3B gene fragment	1.98558	3.96022	1.11303e-20
rr - wild type	anti-sense	67205	68092	-	NGR_a00510		transposase of undefined mobile element%3B similar to y4rL and y4rM%3B gene fragment	1.83565	3.56933	0.000922561
rr - wild type	anti-sense	69079	69627	-	NGR_a00520		hypothetical protein	3.71312	13.1147	5.69313e-17
rr - wild type	sense	69079	69627	-	NGR_a00520		hypothetical protein	2.41786	5.34379	4.21573e-13
rr - wild type	anti-sense	69644	71737	-	NGR_a00530	rhcV	type III secretion apparatus inner membrane protein RhcV	3.1197	8.69205	1.69189e-45
rr - wild type	sense	69644	71737	-	NGR_a00530	rhcV	type III secretion apparatus inner membrane protein RhcV	2.44691	5.45246	6.50225e-17
rr - wild type	anti-sense	71927	72817	-	NGR_a00540		hypothetical protein	3.34749	10.1788	2.32185e-12
rr - wild type	sense	71927	72817	-	NGR_a00540		hypothetical protein	2.59281	6.03272	1.77938e-28
rr - wild type	sense	72924	73139	-	NGR_a00550	nopA	nodulation protein NopA	2.72669	6.61936	8.62644e-29
rr - wild type	sense	73210	73506	-	NGR_a00560	nopC	nodulation protein NopC	2.55409	5.87295	4.51364e-25
rr - wild type	anti-sense	73210	73506	-	NGR_a00560	nopC	nodulation protein NopC	2.26498	4.80647	1.24719e-07
rr - wild type	sense	74205	75020	-	NGR_a00570	nopP	nodulation protein NopP	3.08929	8.51079	1.43608e-13
rr - wild type	anti-sense	74205	75020	-	NGR_a00570	nopP	nodulation protein NopP	3.06516	8.36958	5.77426e-10
rr - wild type	anti-sense	75818	76855	-	NGR_a00580	rhcU	type III secretion apparatus inner membrane protein RhcU	3.9621	15.5852	2.37121e-07
rr - wild type	sense	75818	76855	-	NGR_a00580	rhcU	type III secretion apparatus inner membrane protein RhcU	2.34	5.06302	2.93849e-15
rr - wild type	anti-sense	76852	77670	-	NGR_a00590	rhcT	type III secretion apparatus inner membrane protein RhcT	3.22797	9.36951	1.39015e-13
rr - wild type	sense	76852	77670	-	NGR_a00590	rhcT	type III secretion apparatus inner membrane protein RhcT	3.04841	8.27299	1.14655e-13
rr - wild type	anti-sense	77679	77954	-	NGR_a00600	rhcS	type III secretion apparatus inner membrane protein RhcS	4.01334	16.1486	1.14564e-05
rr - wild type	sense	77679	77954	-	NGR_a00600	rhcS	type III secretion apparatus inner membrane protein RhcS	3.03472	8.19485	5.0129e-08
rr - wild type	sense	77954	78622	-	NGR_a00610	rhcR	type III secretion system protein	3.43111	10.7862	1.95468e-17
rr - wild type	anti-sense	77954	78622	-	NGR_a00610	rhcR	type III secretion system protein	2.63705	6.22059	3.03668e-19
rr - wild type	anti-sense	78615	79691	-	NGR_a00620	rhcQ	type III secretion apparatus subunit RhcQ	3.79946	13.9236	2.31081e-16
rr - wild type	anti-sense	79716	80252	-	NGR_a00630		hypothetical protein	4.46395	22.0691	1.22329e-35
rr - wild type	sense	79716	80252	-	NGR_a00630		hypothetical protein	3.71899	13.1682	1.26473e-23
rr - wild type	sense	80228	81583	-	NGR_a00640	rhcN	ATPase RhcN for type III secretion	4.49449	22.5412	3.01819e-32
rr - wild type	anti-sense	80228	81583	-	NGR_a00640	rhcN	ATPase RhcN for type III secretion	4.10301	17.1842	1.00275e-26
rr - wild type	sense	81580	82206	-	NGR_a00650	rhcL	nodulation protein RhcL	4.12431	17.4398	2.14915e-26
rr - wild type	anti-sense	81580	82206	-	NGR_a00650	rhcL	nodulation protein RhcL	2.08037	4.22917	0.0230333
rr - wild type	anti-sense	82208	82846	-	NGR_a00660	nolU	nodulation protein NolU	3.47345	11.1074	5.42842e-05
rr - wild type	sense	82843	83712	-	NGR_a00670	rhcJ	type III secretion apparatus outer membrane protein RhcJ	4.73303	26.594	1.28651e-31
rr - wild type	anti-sense	82843	83712	-	NGR_a00670	rhcJ	type III secretion apparatus outer membrane protein RhcJ	2.81951	7.05924	3.7539e-08
rr - wild type	anti-sense	83722	84216	-	NGR_a00680	nopB	nodulation protein NopB	2.89495	7.4382	1.89644e-07
rr - wild type	anti-sense	84372	85076	+	NGR_a00690	rhcC1	type III secretion apparatus outer membrane protein RhcC1	3.67997	12.8169	4.4161e-13
rr - wild type	sense	84372	85076	+	NGR_a00690	rhcC1	type III secretion apparatus outer membrane protein RhcC1	3.59305	12.0674	1.77078e-33
rr - wild type	anti-sense	85357	87147	+	NGR_a00700	nopX	nodulation protein NopX	4.65322	25.1629	3.69789e-12
rr - wild type	sense	85357	87147	+	NGR_a00700	nopX	nodulation protein NopX	4.02417	16.2703	4.80516e-34
rr - wild type	sense	87297	87761	+	NGR_a00710		hypothetical protein	3.11248	8.64867	1.3485e-13
rr - wild type	sense	87761	89134	+	NGR_a00720		hypothetical protein	3.74387	13.3973	6.05039e-19
rr - wild type	anti-sense	87761	89134	+	NGR_a00720		hypothetical protein	2.26064	4.79203	0.00441363
rr - wild type	anti-sense	89135	90145	+	NGR_a00730		cysteine synthase	4.13358	17.5522	3.20488e-06
rr - wild type	sense	89135	90145	+	NGR_a00730		cysteine synthase	3.03742	8.21021	2.14593e-15
rr - wild type	anti-sense	90142	91281	+	NGR_a00740		oxidoreductase%3B second copy encoded by pNGR234b	3.67298	12.7549	1.33017e-10
rr - wild type	sense	90142	91281	+	NGR_a00740		oxidoreductase%3B second copy encoded by pNGR234b	3.44795	10.9128	1.01037e-14
rr - wild type	sense	91281	93167	+	NGR_a00750		siderophore biosynthesis protein%3B second copy encoded by pNGR234b	3.00834	8.04639	1.36032e-21
rr - wild type	anti-sense	91281	93167	+	NGR_a00750		siderophore biosynthesis protein%3B second copy encoded by pNGR234b	2.50106	5.66103	7.81197e-05
rr - wild type	sense	93164	94378	+	NGR_a00760		MFS transporter	3.98091	15.7897	5.09399e-27
rr - wild type	anti-sense	93164	94378	+	NGR_a00760		MFS transporter	2.95054	7.73037	7.57827e-07
rr - wild type	anti-sense	94637	95653	+	NGR_a00770	nopL	nodulation protein NopL	3.5551	11.7542	2.31816e-18
rr - wild type	sense	94637	95653	+	NGR_a00770	nopL	nodulation protein NopL	1.67459	3.19229	1.02523e-06
rr - wild type	anti-sense	96093	96659	-	NGR_a00780		hypothetical protein	2.94701	7.71147	2.51143e-08
rr - wild type	sense	96093	96659	-	NGR_a00780		hypothetical protein	2.87909	7.35684	2.39766e-16
rr - wild type	sense	96669	97940	-	NGR_a00790	rhcC2	type III secretion apparatus outer membrane protein RhcC2	3.10524	8.60536	1.78067e-18
rr - wild type	anti-sense	96669	97940	-	NGR_a00790	rhcC2	type III secretion apparatus outer membrane protein RhcC2	2.51974	5.73481	3.11944e-22
rr - wild type	sense	98120	98800	-	NGR_a00800	ttsI	transcriptional regulator	3.93519	15.2972	4.8311e-20
rr - wild type	anti-sense	98120	98800	-	NGR_a00800	ttsI	transcriptional regulator	3.00029	8.00161	1.29769e-16
rr - wild type	sense	100504	101442	+	NGR_a00810	nodD2	LysR family transcriptional regulator	5.15629	35.6613	3.01543e-50
rr - wild type	anti-sense	100504	101442	+	NGR_a00810	nodD2	LysR family transcriptional regulator	2.85725	7.24631	2.73906e-17
rr - wild type	anti-sense	101570	103087	-	NGR_a00820		hypothetical protein	3.94727	15.4258	1.16229e-16
rr - wild type	sense	101570	103087	-	NGR_a00820		hypothetical protein	2.71769	6.57818	1.44845e-33
rr - wild type	anti-sense	103514	103816	-	NGR_a00830		exopolysaccharide repressor protein	3.57302	11.901	1.0012e-15
rr - wild type	sense	103514	103816	-	NGR_a00830		exopolysaccharide repressor protein	2.97534	7.86443	1.28034e-20
rr - wild type	sense	103948	104124	-	NGR_a00840		hypothetical protein	2.83912	7.15586	4.50196e-06
rr - wild type	anti-sense	103948	104124	-	NGR_a00840		hypothetical protein	2.24846	4.75176	0.00249799
rr - wild type	sense	104121	104324	-	NGR_a00850		hypothetical protein	3.5973	12.103	1.62277e-13
rr - wild type	sense	104347	104835	-	NGR_a00860		hypothetical protein	4.60707	24.3706	1.21287e-21
rr - wild type	anti-sense	104347	104835	-	NGR_a00860		hypothetical protein	2.43799	5.41887	1.54409e-05
rr - wild type	anti-sense	105088	106629	-	NGR_a00870	nifK2	nitrogenase molybdenum-iron protein subunit beta NifK2	2.45826	5.49553	1.06172e-18
rr - wild type	sense	105088	106629	-	NGR_a00870	nifK2	nitrogenase molybdenum-iron protein subunit beta NifK2	2.35315	5.10939	1.92927e-05
rr - wild type	sense	106725	108239	-	NGR_a00880	nifD2	nitrogenase molybdenum-iron protein subunit alpha NifD2	3.32466	10.0189	3.6309e-07
rr - wild type	anti-sense	106725	108239	-	NGR_a00880	nifD2	nitrogenase molybdenum-iron protein subunit alpha NifD2	2.13624	4.39613	4.54863e-13
rr - wild type	anti-sense	108336	109226	-	NGR_a00890	nifH	nitrogenase reductase	2.82384	7.08043	4.57455e-11
rr - wild type	sense	108336	109226	-	NGR_a00890	nifH	nitrogenase reductase	2.76786	6.81098	3.3346e-05
rr - wild type	sense	110150	110557	-	NGR_a00900		hypothetical protein	3.49189	11.2503	3.0781e-23
rr - wild type	anti-sense	110150	110557	-	NGR_a00900		hypothetical protein	3.02627	8.14703	2.47766e-09
rr - wild type	sense	110943	111263	+	NGR_a00910		hypothetical protein	4.07863	16.8962	2.09811e-22
rr - wild type	anti-sense	110943	111263	+	NGR_a00910		hypothetical protein	2.06512	4.18468	0.0108848
rr - wild type	sense	111961	113952	+	NGR_a00920		ABC transporter substrate-binding protein	4.23214	18.7932	1.54998e-48
rr - wild type	anti-sense	111961	113952	+	NGR_a00920		ABC transporter substrate-binding protein	2.4007	5.2806	3.7359e-24
rr - wild type	sense	114799	115962	+	NGR_a00930	nifS	nitrogen fixation protein NifS	2.69061	6.45585	1.19276e-40
rr - wild type	anti-sense	114799	115962	+	NGR_a00930	nifS	nitrogen fixation protein NifS	2.5388	5.81105	5.18158e-18
rr - wild type	anti-sense	116126	116578	+	NGR_a00940	nifW	nitrogenase stabilizing%2Fprotective protein	3.8484	14.404	5.85628e-08
rr - wild type	sense	116126	116578	+	NGR_a00940	nifW	nitrogenase stabilizing%2Fprotective protein	3.21759	9.30232	1.60384e-43
rr - wild type	anti-sense	117217	117594	+	NGR_a00950		hypothetical protein	3.89453	14.872	1.34513e-08
rr - wild type	sense	117217	117594	+	NGR_a00950		hypothetical protein	3.79154	13.8473	2.64883e-38
rr - wild type	anti-sense	117628	119169	+	NGR_a00960		hypothetical protein	4.11416	17.3175	4.91958e-39
rr - wild type	sense	117628	119169	+	NGR_a00960		hypothetical protein	3.1499	8.87592	2.69589e-35
rr - wild type	sense	119317	119754	-	NGR_a00970		hypothetical protein	3.10842	8.6244	1.59637e-26
rr - wild type	anti-sense	119317	119754	-	NGR_a00970		hypothetical protein	2.37487	5.1869	9.74179e-15
rr - wild type	anti-sense	120662	121207	-	NGR_a00980		hypothetical protein	2.22741	4.68291	3.04805e-16
rr - wild type	sense	120662	121207	-	NGR_a00980		hypothetical protein	2.06796	4.19294	1.55302e-19
rr - wild type	sense	121245	122273	-	NGR_a00990		monooxygenase oxidoreductase	2.92028	7.5699	3.88104e-24
rr - wild type	anti-sense	121245	122273	-	NGR_a00990		monooxygenase oxidoreductase	2.51507	5.71627	2.23318e-22
rr - wild type	anti-sense	122680	123786	-	NGR_a01000		histidinol-phosphate aminotransferase	3.04536	8.25551	1.87192e-11
rr - wild type	sense	122680	123786	-	NGR_a01000		histidinol-phosphate aminotransferase	2.55349	5.87054	2.36844e-17
rr - wild type	anti-sense	124206	125339	-	NGR_a01010		hypothetical protein	3.08993	8.51458	2.06945e-08
rr - wild type	sense	126076	126507	-	NGR_a01020		Cro%2FCI family transcriptional regulator	4.06603	16.7494	6.66126e-74
rr - wild type	anti-sense	126076	126507	-	NGR_a01020		Cro%2FCI family transcriptional regulator	2.35631	5.1206	0.000930172
rr - wild type	sense	127018	128361	-	NGR_a01030		peptidase M16	3.49564	11.2796	4.15269e-37
rr - wild type	anti-sense	127018	128361	-	NGR_a01030		peptidase M16	2.80586	6.99277	8.95661e-08
rr - wild type	anti-sense	128358	129896	-	NGR_a01040		Zn-dependent protease%2C M16 family	3.14108	8.82184	1.58115e-07
rr - wild type	sense	128358	129896	-	NGR_a01040		Zn-dependent protease%2C M16 family	2.63084	6.19385	1.74309e-16
rr - wild type	sense	131552	131869	-	NGR_a01050	fdxB	4Fe-4S ferredoxin	3.21284	9.27173	9.76109e-05
rr - wild type	sense	132177	132596	-	NGR_a01060		hypothetical protein	2.69432	6.47249	2.1965e-18
rr - wild type	sense	133030	133518	-	NGR_a01070		hypothetical protein	2.23728	4.71508	2.63886e-07
rr - wild type	anti-sense	133030	133518	-	NGR_a01070		hypothetical protein	1.75571	3.37692	3.20505e-06
rr - wild type	sense	133522	134004	-	NGR_a01080	nifX	nitrogen fixation protein NifX	2.27036	4.82444	1.58811e-09
rr - wild type	anti-sense	133522	134004	-	NGR_a01080	nifX	nitrogen fixation protein NifX	1.74032	3.34108	0.00333224
rr - wild type	anti-sense	134001	135410	-	NGR_a01090	nifN	nitrogenase molybdenum-cofactor biosynthesis protein NifN	2.48364	5.59308	1.55194e-06
rr - wild type	sense	134001	135410	-	NGR_a01090	nifN	nitrogenase molybdenum-cofactor biosynthesis protein NifN	2.11833	4.3419	2.08893e-13
rr - wild type	anti-sense	135420	136910	-	NGR_a01100	nifE	nitrogenase molybdenum-cofactor biosynthesis protein NifE	3.49586	11.2813	8.11653e-23
rr - wild type	sense	135420	136910	-	NGR_a01100	nifE	nitrogenase molybdenum-cofactor biosynthesis protein NifE	3.11103	8.63999	1.20752e-09
rr - wild type	sense	136966	138507	-	NGR_a01110	nifK1	nitrogenase molybdenum-iron protein subunit beta NifK1	2.72905	6.63021	2.19543e-06
rr - wild type	anti-sense	136966	138507	-	NGR_a01110	nifK1	nitrogenase molybdenum-iron protein subunit beta NifK1	2.02639	4.07385	2.04115e-14
rr - wild type	sense	138603	140117	-	NGR_a01120	nifD1	nitrogenase molybdenum-iron protein subunit alpha NifD1	3.32466	10.0189	3.6309e-07
rr - wild type	anti-sense	138603	140117	-	NGR_a01120	nifD1	nitrogenase molybdenum-iron protein subunit alpha NifD1	2.13624	4.39613	4.54863e-13
rr - wild type	anti-sense	140214	141104	-	NGR_a01130	nifH	nitrogenase reductase	2.82384	7.08043	4.57455e-11
rr - wild type	sense	140214	141104	-	NGR_a01130	nifH	nitrogenase reductase	2.76786	6.81098	3.3346e-05
rr - wild type	sense	141701	142756	-	NGR_a01140		hypothetical protein	2.80531	6.99011	1.22217e-19
rr - wild type	anti-sense	141701	142756	-	NGR_a01140		hypothetical protein	2.23244	4.69929	4.67706e-32
rr - wild type	anti-sense	142894	144540	-	NGR_a01150	y4vI	short chain dehydrogenase	2.26437	4.80445	8.4708e-14
rr - wild type	sense	142894	144540	-	NGR_a01150	y4vI	short chain dehydrogenase	2.23632	4.71194	1.23866e-25
rr - wild type	sense	144597	145253	-	NGR_a01160		hypothetical protein	3.06628	8.3761	2.73263e-17
rr - wild type	anti-sense	144597	145253	-	NGR_a01160		hypothetical protein	2.40533	5.29755	7.67102e-15
rr - wild type	sense	145254	146498	-	NGR_a01170		cytochrome P450 protein	2.62304	6.16048	6.57479e-15
rr - wild type	anti-sense	145254	146498	-	NGR_a01170		cytochrome P450 protein	2.56234	5.90664	5.40977e-09
rr - wild type	anti-sense	146495	148009	-	NGR_a01180	dctA1	C4-dicarboxylate transporter DctA	3.62962	12.3773	5.55141e-12
rr - wild type	sense	146495	148009	-	NGR_a01180	dctA1	C4-dicarboxylate transporter DctA	2.52984	5.77507	8.58618e-15
rr - wild type	sense	148068	148760	-	NGR_a01190	nifQ	nitrogen fixation protein NifQ	3.60057	12.1305	8.78601e-14
rr - wild type	anti-sense	148068	148760	-	NGR_a01190	nifQ	nitrogen fixation protein NifQ	2.99719	7.98441	0.000201433
rr - wild type	sense	149218	149784	+	NGR_a01200		peroxiredoxin	3.55405	11.7456	3.67413e-23
rr - wild type	anti-sense	149218	149784	+	NGR_a01200		peroxiredoxin	3.30541	9.88618	9.30444e-20
rr - wild type	sense	150461	150781	+	NGR_a01210		hypothetical protein	4.03492	16.392	5.23827e-20
rr - wild type	anti-sense	150461	150781	+	NGR_a01210		hypothetical protein	1.97778	3.93888	0.0474664
rr - wild type	sense	151198	152055	+	NGR_a01220	fixA	nitrogen fixation protein FixA	3.13186	8.76565	1.01906e-26
rr - wild type	anti-sense	151198	152055	+	NGR_a01220	fixA	nitrogen fixation protein FixA	2.51761	5.72634	2.35888e-06
rr - wild type	anti-sense	152065	153174	+	NGR_a01230	fixB	nitrogen fixation protein FixB	3.13353	8.77581	1.88997e-08
rr - wild type	sense	152065	153174	+	NGR_a01230	fixB	nitrogen fixation protein FixB	2.96554	7.81119	7.5356e-25
rr - wild type	sense	153185	154492	+	NGR_a01240	fixC	nitrogen fixation protein FixC	2.62579	6.1722	1.04002e-23
rr - wild type	anti-sense	153185	154492	+	NGR_a01240	fixC	nitrogen fixation protein FixC	2.50152	5.66281	1.65292e-07
rr - wild type	anti-sense	154507	154800	+	NGR_a01250	fixX	nitrogen fixation protein FixX	2.62598	6.17304	0.00484024
rr - wild type	sense	154507	154800	+	NGR_a01250	fixX	nitrogen fixation protein FixX	2.39489	5.25938	1.13746e-11
rr - wild type	sense	154853	156637	+	NGR_a01260	nifA	nitrogen fixation protein NifA	2.66425	6.33896	3.27336e-51
rr - wild type	anti-sense	154853	156637	+	NGR_a01260	nifA	nitrogen fixation protein NifA	2.01759	4.04908	5.00045e-14
rr - wild type	sense	156863	158344	+	NGR_a01270	nifB	nitrogen fixation protein NifB	3.53082	11.558	2.1461e-38
rr - wild type	anti-sense	156863	158344	+	NGR_a01270	nifB	nitrogen fixation protein NifB	2.54162	5.82244	5.01289e-15
rr - wild type	sense	158386	158580	+	NGR_a01280	fdxN	nitrogen fixation protein FdxN	2.90366	7.48321	3.00211e-16
rr - wild type	anti-sense	158386	158580	+	NGR_a01280	fdxN	nitrogen fixation protein FdxN	2.54184	5.8233	1.87096e-11
rr - wild type	sense	158664	158990	+	NGR_a01290	nifZ	nitrogen fixation protein NifZ	3.72031	13.1803	2.14001e-21
rr - wild type	anti-sense	158664	158990	+	NGR_a01290	nifZ	nitrogen fixation protein NifZ	3.23356	9.40585	1.52627e-09
rr - wild type	sense	158987	159217	+	NGR_a01300	fixU	nitrogen fixation protein FixU	2.97935	7.88629	8.27039e-13
rr - wild type	anti-sense	158987	159217	+	NGR_a01300	fixU	nitrogen fixation protein FixU	2.69286	6.46593	2.02076e-14
rr - wild type	sense	160257	161801	+	NGR_a01310		transposase	2.4296	5.38746	2.34399e-11
rr - wild type	anti-sense	160257	161801	+	NGR_a01310		transposase	2.26635	4.81106	2.12521e-16
rr - wild type	sense	161813	162559	+	NGR_a01320		transposase	3.28731	9.76293	1.57931e-06
rr - wild type	anti-sense	161813	162559	+	NGR_a01320		transposase	2.35743	5.12455	7.16459e-11
rr - wild type	anti-sense	162777	162992	-	NGR_a01330		hypothetical protein	3.16104	8.94472	1.16966e-05
rr - wild type	sense	162777	162992	-	NGR_a01330		hypothetical protein	1.83306	3.56291	0.000277686
rr - wild type	sense	163474	164805	-	NGR_a01340		glutamate dehydrogenase	2.24853	4.75197	3.92679e-13
rr - wild type	anti-sense	163474	164805	-	NGR_a01340		glutamate dehydrogenase	2.00941	4.02618	1.32039e-11
rr - wild type	sense	165069	166148	+	NGR_a01350		transposase	2.53852	5.80993	7.8162e-16
rr - wild type	anti-sense	165069	166148	+	NGR_a01350		transposase	1.64923	3.13666	0.000550157
rr - wild type	anti-sense	166590	167087	-	NGR_a01360	y4uD	hypothetical protein	1.8874	3.69968	0.000126042
rr - wild type	sense	166590	167087	-	NGR_a01360	y4uD	hypothetical protein	1.87164	3.65949	1.87665e-07
rr - wild type	sense	167503	169041	-	NGR_a01370		aldehyde dehydrogenase	2.52542	5.75742	3.21069e-10
rr - wild type	anti-sense	167503	169041	-	NGR_a01370		aldehyde dehydrogenase	2.11292	4.32566	2.0454e-05
rr - wild type	sense	169066	170469	-	NGR_a01380	y4uB	hypothetical protein	3.0891	8.50965	2.73071e-22
rr - wild type	anti-sense	169066	170469	-	NGR_a01380	y4uB	hypothetical protein	2.66588	6.34612	6.33024e-06
rr - wild type	sense	170938	172323	-	NGR_a01390		hypothetical protein	3.17248	9.01593	1.10762e-37
rr - wild type	anti-sense	170938	172323	-	NGR_a01390		hypothetical protein	2.37317	5.18079	4.2462e-10
rr - wild type	sense	172359	173420	-	NGR_a01400		peptide ABC transporter ATP-binding protein	2.73286	6.64771	5.20144e-40
rr - wild type	anti-sense	172359	173420	-	NGR_a01400		peptide ABC transporter ATP-binding protein	2.55858	5.89127	9.33574e-11
rr - wild type	sense	173417	174424	-	NGR_a01410		peptide ABC transporter ATP-binding protein	2.52713	5.76425	1.0032e-22
rr - wild type	anti-sense	173417	174424	-	NGR_a01410		peptide ABC transporter ATP-binding protein	2.04316	4.12147	4.52304e-10
rr - wild type	anti-sense	174426	175301	-	NGR_a01420		peptide ABC transporter permease	2.69307	6.46688	2.22023e-18
rr - wild type	sense	174426	175301	-	NGR_a01420		peptide ABC transporter permease	2.60695	6.09215	2.74688e-18
rr - wild type	sense	175304	176245	-	NGR_a01430		peptide ABC transporter permease	2.55349	5.87053	6.38297e-16
rr - wild type	anti-sense	175304	176245	-	NGR_a01430		peptide ABC transporter permease	2.51196	5.70393	4.4881e-15
rr - wild type	sense	176250	177845	-	NGR_a01440		ABC transporter substrate-binding protein	3.26515	9.61406	2.30133e-45
rr - wild type	anti-sense	176250	177845	-	NGR_a01440		ABC transporter substrate-binding protein	2.75694	6.75961	1.06488e-08
rr - wild type	sense	177918	178442	-	NGR_a01450		hypothetical protein	3.55158	11.7256	8.30959e-10
rr - wild type	anti-sense	177918	178442	-	NGR_a01450		hypothetical protein	2.12313	4.3564	2.75271e-05
rr - wild type	anti-sense	178466	179644	-	NGR_a01460		peptidase M24	3.15279	8.89376	1.06838e-09
rr - wild type	sense	178466	179644	-	NGR_a01460		peptidase M24	3.10711	8.61655	2.53913e-17
rr - wild type	sense	179807	180979	-	NGR_a01470		peptidase M24	3.32493	10.0208	1.40162e-24
rr - wild type	anti-sense	179807	180979	-	NGR_a01470		peptidase M24	3.11674	8.67423	4.97888e-09
rr - wild type	anti-sense	181114	182109	-	NGR_a01480	y4tK	ectoine utilization protein EutC	2.97745	7.87592	1.01333e-14
rr - wild type	sense	181114	182109	-	NGR_a01480	y4tK	ectoine utilization protein EutC	2.24471	4.73941	3.32454e-18
rr - wild type	anti-sense	182109	183107	-	NGR_a01490	eutB	threonine dehydratase	3.23387	9.4079	6.46739e-11
rr - wild type	sense	182109	183107	-	NGR_a01490	eutB	threonine dehydratase	2.27128	4.82752	5.97884e-17
rr - wild type	anti-sense	183144	184352	-	NGR_a01500		amidohydrolase	3.45007	10.9289	1.03065e-14
rr - wild type	sense	183144	184352	-	NGR_a01500		amidohydrolase	2.48491	5.59799	1.90606e-17
rr - wild type	anti-sense	184802	185575	-	NGR_a01510		amino acid ABC transporter ATP-binding protein	3.00515	8.02863	9.60587e-06
rr - wild type	sense	184802	185575	-	NGR_a01510		amino acid ABC transporter ATP-binding protein	2.00907	4.02521	4.55213e-07
rr - wild type	anti-sense	185572	186267	-	NGR_a01520		amino acid ABC transporter permease	2.98346	7.90881	1.44296e-08
rr - wild type	sense	185572	186267	-	NGR_a01520		amino acid ABC transporter permease	2.95575	7.75835	8.90844e-10
rr - wild type	sense	186270	186986	-	NGR_a01530		amino acid ABC transporter permease	2.90145	7.47177	2.78743e-10
rr - wild type	anti-sense	186270	186986	-	NGR_a01530		amino acid ABC transporter permease	2.11614	4.33534	3.38248e-05
rr - wild type	anti-sense	187038	187940	-	NGR_a01540		amino acid ABC transporter substrate-binding protein	3.1025	8.58908	5.51908e-34
rr - wild type	sense	187038	187940	-	NGR_a01540		amino acid ABC transporter substrate-binding protein	2.29334	4.9019	2.02383e-08
rr - wild type	anti-sense	188406	188915	-	NGR_a01550		AsnC family transcriptional regulator	2.7666	6.80502	5.6044e-05
rr - wild type	sense	188406	188915	-	NGR_a01550		AsnC family transcriptional regulator	1.84746	3.59866	7.90387e-14
rr - wild type	anti-sense	191574	192365	+	NGR_a01570		transposase	1.08859	2.12666	0.000242089
rr - wild type	sense	193372	195489	+	NGR_a01580		S9A family peptidaae	3.46119	11.0134	8.08924e-47
rr - wild type	anti-sense	193372	195489	+	NGR_a01580		S9A family peptidaae	2.60275	6.07442	1.54349e-27
rr - wild type	sense	196197	196574	-	NGR_a01590		transposase	1.72193	3.29877	0.00109986
rr - wild type	anti-sense	196779	197162	-	NGR_a01600		AsnC family transcriptional regulator	3.27017	9.6476	3.73655e-19
rr - wild type	sense	196779	197162	-	NGR_a01600		AsnC family transcriptional regulator	2.57087	5.94167	0.000108654
rr - wild type	anti-sense	197282	197893	+	NGR_a01610		D-amino acid dehydrogenase	2.71469	6.56453	0.00209574
rr - wild type	sense	197282	197893	+	NGR_a01610		D-amino acid dehydrogenase	1.72557	3.30712	0.0527468
rr - wild type	sense	197927	198307	+	NGR_a01620		endoribonuclease	3.3988	10.5473	8.58228e-05
rr - wild type	anti-sense	197927	198307	+	NGR_a01620		endoribonuclease	2.70142	6.50441	0.00273882
rr - wild type	anti-sense	198420	199895	+	NGR_a01630	gabD	succinate-semialdehyde dehydrogenase GabD	3.46692	11.0572	4.24991e-30
rr - wild type	sense	198420	199895	+	NGR_a01630	gabD	succinate-semialdehyde dehydrogenase GabD	2.79026	6.91756	2.04822e-14
rr - wild type	anti-sense	199856	202126	-	NGR_a01640		methyl-accepting chemotaxis protein	2.72486	6.61095	5.30472e-26
rr - wild type	sense	199856	202126	-	NGR_a01640		methyl-accepting chemotaxis protein	2.58237	5.98921	1.03742e-23
rr - wild type	sense	205207	206592	-	NGR_a01650		hypothetical protein	3.28063	9.71777	3.06044e-39
rr - wild type	anti-sense	205207	206592	-	NGR_a01650		hypothetical protein	2.57665	5.96553	1.07925e-10
rr - wild type	sense	207279	208289	-	NGR_a01660		D-alanine--D-alanine ligase	3.71535	13.1351	3.85958e-28
rr - wild type	anti-sense	207279	208289	-	NGR_a01660		D-alanine--D-alanine ligase	2.51606	5.72017	1.29047e-11
rr - wild type	anti-sense	209757	211271	+	NGR_a01670		transposase	1.59062	3.01178	1.44321e-05
rr - wild type	sense	211268	212164	+	NGR_a01680	y4sD	transposase	1.69529	3.23842	1.6667e-08
rr - wild type	anti-sense	211268	212164	+	NGR_a01680	y4sD	transposase	1.51997	2.86785	7.04361e-08
rr - wild type	sense	212797	213375	+	NGR_a01690		transposase	2.98363	7.90975	9.04898e-08
rr - wild type	anti-sense	212797	213375	+	NGR_a01690		transposase	2.53412	5.79224	5.56679e-05
rr - wild type	sense	213401	214564	+	NGR_a01700		transposase	2.15396	4.45049	3.27481e-10
rr - wild type	anti-sense	214848	215255	+	NGR_a01710		transposase	4.22304	18.675	2.47811e-20
rr - wild type	sense	214848	215255	+	NGR_a01710		transposase	3.24236	9.46344	3.07839e-13
rr - wild type	sense	215928	217784	-	NGR_a01720		hypothetical protein	3.46649	11.0539	4.95526e-37
rr - wild type	anti-sense	215928	217784	-	NGR_a01720		hypothetical protein	2.57873	5.97413	1.48801e-32
rr - wild type	sense	218302	219519	+	NGR_a01730		hypothetical protein	3.40777	10.6131	2.6451e-41
rr - wild type	anti-sense	218302	219519	+	NGR_a01730		hypothetical protein	3.18435	9.09041	1.12767e-06
rr - wild type	anti-sense	220107	221159	+	NGR_a01740		transposase	2.55795	5.8887	0.00130985
rr - wild type	sense	220107	221159	+	NGR_a01740		transposase	2.19237	4.57055	2.14885e-15
rr - wild type	sense	221176	221643	+	NGR_a01750		transposase	2.90524	7.49142	8.55287e-10
rr - wild type	anti-sense	221176	221643	+	NGR_a01750		transposase	2.11872	4.34309	2.93544e-09
rr - wild type	anti-sense	221747	222121	+	NGR_a01760		N-terminus of transposase of disrupted insertion sequence NGRIS-22e%3B gene fragment	3.30147	9.85923	2.38839e-11
rr - wild type	sense	221747	222121	+	NGR_a01760		N-terminus of transposase of disrupted insertion sequence NGRIS-22e%3B gene fragment	1.77239	3.41618	1.52106e-12
rr - wild type	anti-sense	222210	223400	-	NGR_a01770		transposase	2.2451	4.74071	0.00444363
rr - wild type	anti-sense	223422	224594	+	NGR_a01780		C-terminus of transposase of disrupted insertion sequence NGRIS-22e%3B gene fragment	2.48253	5.58875	3.50243e-06
rr - wild type	sense	223422	224594	+	NGR_a01780		C-terminus of transposase of disrupted insertion sequence NGRIS-22e%3B gene fragment	2.3191	4.9902	0.00225524
rr - wild type	sense	227766	229202	+	NGR_a01790		dicarboxylase	3.13347	8.77544	1.31958e-39
rr - wild type	anti-sense	227766	229202	+	NGR_a01790		dicarboxylase	2.83845	7.15252	2.73705e-20
rr - wild type	sense	229403	229810	+	NGR_a01800		DNA integration%2Frecombination%2Finversion protein	4.22281	18.6721	3.1407e-28
rr - wild type	sense	230024	231301	+	NGR_a01810		DNA integration%2Frecombination%2Finversion protein	2.68799	6.44414	3.35304e-11
rr - wild type	anti-sense	230024	231301	+	NGR_a01810		DNA integration%2Frecombination%2Finversion protein	2.1714	4.50461	9.06985e-05
rr - wild type	anti-sense	231298	232230	+	NGR_a01820		DNA integration%2Frecombination%2Finversion protein	2.75776	6.76345	0.000544285
rr - wild type	sense	231298	232230	+	NGR_a01820		DNA integration%2Frecombination%2Finversion protein	2.63563	6.21447	0.000175671
rr - wild type	anti-sense	232227	233072	+	NGR_a01830		DNA integration%2Frecombination%2Finversion protein	2.44451	5.4434	2.01576e-06
rr - wild type	sense	232227	233072	+	NGR_a01830		DNA integration%2Frecombination%2Finversion protein	2.02956	4.0828	0.0203025
rr - wild type	anti-sense	233129	234127	-	NGR_a01840		DNA integration%2Frecombination%2Finversion protein	2.34262	5.07223	0.0007615
rr - wild type	sense	233129	234127	-	NGR_a01840		DNA integration%2Frecombination%2Finversion protein	1.66082	3.16197	0.000490092
rr - wild type	sense	234124	235068	-	NGR_a01850		DNA integration%2Frecombination%2Finversion protein	3.05757	8.32571	1.70865e-09
rr - wild type	anti-sense	234124	235068	-	NGR_a01850		DNA integration%2Frecombination%2Finversion protein	1.94236	3.84335	2.31625e-07
rr - wild type	sense	235065	236294	-	NGR_a01860		DNA integration%2Frecombination%2Finversion protein	2.31397	4.9725	6.18981e-14
rr - wild type	anti-sense	235065	236294	-	NGR_a01860		DNA integration%2Frecombination%2Finversion protein	1.5685	2.96595	0.0011651
rr - wild type	anti-sense	236827	237753	+	NGR_a01870		DNA integration%2Frecombination%2Finversion protein	2.09836	4.28223	9.7482e-05
rr - wild type	sense	236827	237753	+	NGR_a01870		DNA integration%2Frecombination%2Finversion protein	1.73226	3.32249	0.00564121
rr - wild type	anti-sense	237761	238957	+	NGR_a01880		transposase	2.10109	4.29034	4.73326e-10
rr - wild type	sense	237761	238957	+	NGR_a01880		transposase	2.0603	4.17072	0.00434279
rr - wild type	sense	239641	241260	+	NGR_a01890		transposase	5.35756	41.0002	4.20875e-69
rr - wild type	anti-sense	239641	241260	+	NGR_a01890		transposase	4.19501	18.3157	1.41976e-07
rr - wild type	sense	241823	242803	+	NGR_a01900	bxrH	LuxR family transcriptional regulator	3.17343	9.02189	9.81732e-29
rr - wild type	anti-sense	241823	242803	+	NGR_a01900	bxrH	LuxR family transcriptional regulator	2.74918	6.72337	1.86053e-12
rr - wild type	sense	243250	244596	+	NGR_a01910	y4qG	diaminobutyrate--2-oxoglutarate aminotransferase	4.30393	19.7521	7.04789e-58
rr - wild type	anti-sense	243250	244596	+	NGR_a01910	y4qG	diaminobutyrate--2-oxoglutarate aminotransferase	2.86571	7.28893	5.71103e-18
rr - wild type	sense	244618	246882	+	NGR_a01920	bxrF	S9A-type peptidase BxrF	3.55463	11.7504	3.49838e-37
rr - wild type	anti-sense	244618	246882	+	NGR_a01920	bxrF	S9A-type peptidase BxrF	3.34057	10.13	2.62171e-09
rr - wild type	anti-sense	247811	248983	-	NGR_a01930		transposase	2.721	6.59331	2.34329e-07
rr - wild type	sense	247811	248983	-	NGR_a01930		transposase	2.25796	4.78315	2.6347e-10
rr - wild type	sense	249147	249881	+	NGR_a01940		hypothetical protein	2.81783	7.05103	2.73085e-22
rr - wild type	anti-sense	249147	249881	+	NGR_a01940		hypothetical protein	2.48988	5.6173	0.00903947
rr - wild type	anti-sense	251811	253562	+	NGR_a01950		hypothetical protein	2.51487	5.71546	7.44799e-08
rr - wild type	sense	251811	253562	+	NGR_a01950		hypothetical protein	2.41118	5.31909	1.71771e-16
rr - wild type	anti-sense	253550	254044	+	NGR_a01960		hypothetical protein	2.23966	4.72287	6.56707e-09
rr - wild type	sense	253550	254044	+	NGR_a01960		hypothetical protein	1.81582	3.52059	5.56526e-08
rr - wild type	sense	256833	258035	-	NGR_a01970		transposase	2.33987	5.06258	4.66353e-16
rr - wild type	anti-sense	256833	258035	-	NGR_a01970		transposase	2.19364	4.5746	5.18736e-06
rr - wild type	sense	259575	260591	+	NGR_a01980		LysR family transcriptional regulator	2.76218	6.78423	3.87688e-08
rr - wild type	anti-sense	259575	260591	+	NGR_a01980		LysR family transcriptional regulator	2.42481	5.36959	5.23216e-28
rr - wild type	anti-sense	263120	263938	-	NGR_a01990		hypothetical protein	4.28243	19.4598	4.62416e-12
rr - wild type	sense	263120	263938	-	NGR_a01990		hypothetical protein	3.07237	8.41156	6.76184e-39
rr - wild type	sense	264289	265026	-	NGR_a02000		transposase	3.15316	8.89602	3.83388e-05
rr - wild type	anti-sense	264289	265026	-	NGR_a02000		transposase	1.48278	2.79486	0.000522631
rr - wild type	sense	266319	266768	+	NGR_a02020		transposase	4.20491	18.4418	5.55845e-24
rr - wild type	sense	267044	269128	+	NGR_a02040		transposase	1.29231	2.4492	0.000185887
rr - wild type	sense	270033	270611	+	NGR_a02050		transposase	2.90022	7.46539	3.12916e-07
rr - wild type	anti-sense	270033	270611	+	NGR_a02050		transposase	2.53281	5.78696	5.66996e-05
rr - wild type	sense	270637	271800	+	NGR_a02060		transposase	2.15396	4.45049	3.27481e-10
rr - wild type	anti-sense	272084	272491	+	NGR_a02070		transposase	3.73002	13.2693	2.56307e-14
rr - wild type	sense	272084	272491	+	NGR_a02070		transposase	3.18541	9.09713	4.55832e-13
rr - wild type	sense	272981	273496	+	NGR_a02080		MucR family transcriptional regulator	3.3296	10.0533	8.31692e-44
rr - wild type	anti-sense	272981	273496	+	NGR_a02080		MucR family transcriptional regulator	3.07525	8.42834	7.96324e-07
rr - wild type	anti-sense	274518	275912	-	NGR_a02090		alpha%2Calpha-trehalose-phosphate synthase	2.9736	7.85492	2.52977e-08
rr - wild type	sense	274518	275912	-	NGR_a02090		alpha%2Calpha-trehalose-phosphate synthase	2.70491	6.52016	1.15826e-23
rr - wild type	sense	275950	276747	-	NGR_a02100		trehalose 6-phosphate phosphatase	2.64858	6.2705	8.33695e-39
rr - wild type	anti-sense	275950	276747	-	NGR_a02100		trehalose 6-phosphate phosphatase	2.34682	5.08701	3.42511e-07
rr - wild type	anti-sense	277554	279383	-	NGR_a02110		Fis family transcriptional regulator	2.52549	5.75771	2.56175e-19
rr - wild type	sense	277554	279383	-	NGR_a02110		Fis family transcriptional regulator	2.09718	4.27872	1.95293e-26
rr - wild type	anti-sense	279409	280491	-	NGR_a02120		oxidoreductase	2.59364	6.0362	2.25651e-09
rr - wild type	sense	279409	280491	-	NGR_a02120		oxidoreductase	2.10912	4.31427	4.31237e-23
rr - wild type	sense	280536	281186	-	NGR_a02130		hypothetical protein	2.46431	5.51862	3.65524e-12
rr - wild type	anti-sense	280536	281186	-	NGR_a02130		hypothetical protein	2.36585	5.15455	1.05044e-07
rr - wild type	sense	281189	282046	-	NGR_a02140		dioxygenase	3.50723	11.3705	7.9687e-11
rr - wild type	anti-sense	281189	282046	-	NGR_a02140		dioxygenase	2.54394	5.8318	2.45404e-07
rr - wild type	anti-sense	282036	283244	-	NGR_a02150	y4oU	hypothetical protein	3.92852	15.2266	5.99484e-08
rr - wild type	sense	282036	283244	-	NGR_a02150	y4oU	hypothetical protein	2.79977	6.9633	4.04536e-09
rr - wild type	anti-sense	283375	283965	+	NGR_a02160		hypothetical protein	2.73311	6.64886	6.20905e-10
rr - wild type	sense	283375	283965	+	NGR_a02160		hypothetical protein	1.28041	2.42909	0.000630598
rr - wild type	sense	283974	285089	-	NGR_a02170		ABC transporter ATP-binding protein	2.41857	5.34642	2.43285e-16
rr - wild type	anti-sense	283974	285089	-	NGR_a02170		ABC transporter ATP-binding protein	1.82222	3.53625	1.73015e-08
rr - wild type	sense	285086	285919	-	NGR_a02180		ABC transporter permease	2.28479	4.87294	1.14119e-08
rr - wild type	anti-sense	285086	285919	-	NGR_a02180		ABC transporter permease	2.02436	4.06813	9.99019e-06
rr - wild type	sense	285932	286861	-	NGR_a02190		ABC transporter permease	2.10233	4.29402	1.251e-17
rr - wild type	anti-sense	285932	286861	-	NGR_a02190		ABC transporter permease	2.09905	4.28426	2.33211e-16
rr - wild type	anti-sense	286941	288236	-	NGR_a02200		ABC transporter substrate-binding protein	2.54214	5.82451	5.79125e-11
rr - wild type	sense	286941	288236	-	NGR_a02200		ABC transporter substrate-binding protein	1.6573	3.15426	7.67506e-06
rr - wild type	sense	289075	289287	+	NGR_a02210		transposase	1.81508	3.5188	9.65878e-06
rr - wild type	sense	289469	289918	+	NGR_a02220		transposase	4.10378	17.1934	1.83186e-10
rr - wild type	anti-sense	289469	289918	+	NGR_a02220		transposase	2.51629	5.7211	0.00674125
rr - wild type	sense	289941	290207	+	NGR_a02230		transposase	3.42433	10.7356	0.000483346
rr - wild type	anti-sense	289941	290207	+	NGR_a02230		transposase	2.23827	4.7183	8.12366e-15
rr - wild type	anti-sense	293949	294158	+	NGR_a02240		hypothetical protein	2.77371	6.83863	0.00236061
rr - wild type	sense	293949	294158	+	NGR_a02240		hypothetical protein	1.70805	3.2672	1.1182e-17
rr - wild type	anti-sense	294707	295351	+	NGR_a02250		hypothetical protein	2.46495	5.52106	9.29523e-06
rr - wild type	sense	294707	295351	+	NGR_a02250		hypothetical protein	1.68227	3.20933	2.06301e-12
rr - wild type	anti-sense	295440	296132	-	NGR_a02260		hypothetical protein	1.73763	3.33488	1.17384e-13
rr - wild type	sense	295440	296132	-	NGR_a02260		hypothetical protein	1.58324	2.99642	1.2294e-10
rr - wild type	anti-sense	296136	296525	-	NGR_a02270		hypothetical protein	2.51004	5.69637	2.3875e-06
rr - wild type	sense	296136	296525	-	NGR_a02270		hypothetical protein	2.06597	4.18714	7.72396e-17
rr - wild type	sense	296814	298595	+	NGR_a02280		hypothetical protein	3.39403	10.5125	1.89759e-59
rr - wild type	anti-sense	296814	298595	+	NGR_a02280		hypothetical protein	2.22885	4.68761	1.03667e-06
rr - wild type	anti-sense	299544	301094	+	NGR_a02290	y4nM	hypothetical protein	2.92702	7.60537	6.75669e-30
rr - wild type	sense	299544	301094	+	NGR_a02290	y4nM	hypothetical protein	2.72267	6.60092	2.21457e-18
rr - wild type	anti-sense	301113	302183	+	NGR_a02300		nucleotide sugar epimerase%2Fdehydrogenase	2.55772	5.88775	1.7086e-11
rr - wild type	sense	301113	302183	+	NGR_a02300		nucleotide sugar epimerase%2Fdehydrogenase	2.35382	5.11175	1.50413e-15
rr - wild type	sense	302203	304191	+	NGR_a02310		hypothetical protein	2.86237	7.27208	1.22026e-28
rr - wild type	anti-sense	302203	304191	+	NGR_a02310		hypothetical protein	2.17299	4.50957	6.33309e-21
rr - wild type	anti-sense	304245	305762	-	NGR_a02320		GMC-type oxidoreductase	2.44373	5.44048	1.48847e-12
rr - wild type	sense	304245	305762	-	NGR_a02320		GMC-type oxidoreductase	1.99597	3.98884	9.49248e-17
rr - wild type	sense	305771	306133	-	NGR_a02330		hypothetical protein	1.69645	3.24103	5.50915e-08
rr - wild type	anti-sense	305771	306133	-	NGR_a02330		hypothetical protein	1.64252	3.1221	1.99984e-05
rr - wild type	anti-sense	306150	306503	-	NGR_a02340		hypothetical protein	2.37909	5.20207	1.43152e-09
rr - wild type	sense	306150	306503	-	NGR_a02340		hypothetical protein	1.44885	2.7299	4.98008e-07
rr - wild type	sense	306500	307690	-	NGR_a02350		nucleotide sugar epimerase%2Fdehydrogenase	2.53481	5.79499	3.43231e-20
rr - wild type	anti-sense	306500	307690	-	NGR_a02350		nucleotide sugar epimerase%2Fdehydrogenase	2.45174	5.47074	1.12402e-09
rr - wild type	anti-sense	308596	309288	-	NGR_a02360		hypothetical protein	3.27217	9.66096	6.56481e-23
rr - wild type	sense	308596	309288	-	NGR_a02360		hypothetical protein	2.33148	5.03323	1.74936e-11
rr - wild type	anti-sense	310237	311751	+	NGR_a02370		transposase	1.59062	3.01178	1.44321e-05
rr - wild type	anti-sense	311748	312644	+	NGR_a02380	y4nD	transposase	2.59705	6.05049	7.13218e-18
rr - wild type	sense	311748	312644	+	NGR_a02380	y4nD	transposase	1.7506	3.36498	3.15439e-07
rr - wild type	sense	314303	314953	+	NGR_a02390	nodS	nodulation protein NodS	3.77984	13.7355	4.98914e-27
rr - wild type	anti-sense	314303	314953	+	NGR_a02390	nodS	nodulation protein NodS	2.69134	6.45913	3.57053e-07
rr - wild type	sense	314970	316646	+	NGR_a02400	nodU	nodulation protein NodU	3.23075	9.38758	9.42592e-36
rr - wild type	anti-sense	314970	316646	+	NGR_a02400	nodU	nodulation protein NodU	2.2293	4.68905	5.0634e-12
rr - wild type	sense	317713	319893	+	NGR_a02410		S9B family peptidase	3.30898	9.91067	3.29569e-21
rr - wild type	anti-sense	317713	319893	+	NGR_a02410		S9B family peptidase	2.20568	4.61293	5.15545e-18
rr - wild type	sense	320292	321188	-	NGR_a02420		LysR family transcriptional regulator	2.41797	5.34417	1.49935e-14
rr - wild type	anti-sense	320292	321188	-	NGR_a02420		LysR family transcriptional regulator	2.11226	4.32368	0.00276256
rr - wild type	sense	321336	322097	+	NGR_a02430		short chain dehydrogenase%2Freductase	2.36705	5.15886	0.000341107
rr - wild type	anti-sense	321336	322097	+	NGR_a02430		short chain dehydrogenase%2Freductase	2.08472	4.24193	0.0001081
rr - wild type	anti-sense	322128	322967	+	NGR_a02440		transketolase	1.8366	3.57168	0.00472734
rr - wild type	sense	322128	322967	+	NGR_a02440		transketolase	1.80771	3.50086	0.0138325
rr - wild type	sense	322964	324001	+	NGR_a02450		transketolase	2.08446	4.24116	0.00120602
rr - wild type	anti-sense	322964	324001	+	NGR_a02450		transketolase	1.8549	3.61727	0.000166441
rr - wild type	sense	323998	325623	+	NGR_a02460		TRAP dicarboxylate transporter%2C DctP-like subunit	3.4119	10.6435	2.57031e-08
rr - wild type	anti-sense	323998	325623	+	NGR_a02460		TRAP dicarboxylate transporter%2C DctP-like subunit	2.85859	7.25306	1.88084e-10
rr - wild type	sense	325620	326879	+	NGR_a02470		TRAP dicarboxylate transporter%2C DctM-like subunit	2.79986	6.96372	2.37917e-06
rr - wild type	anti-sense	325620	326879	+	NGR_a02470		TRAP dicarboxylate transporter%2C DctM-like subunit	2.63208	6.19919	2.40835e-08
rr - wild type	sense	326890	328383	+	NGR_a02480		ABC transporter ATP-binding protein	2.36686	5.15816	0.000187831
rr - wild type	anti-sense	326890	328383	+	NGR_a02480		ABC transporter ATP-binding protein	1.64265	3.12238	1.2321e-05
rr - wild type	sense	328380	329381	+	NGR_a02490		ABC transporter permease	2.25537	4.77455	1.74245e-07
rr - wild type	anti-sense	328380	329381	+	NGR_a02490		ABC transporter permease	1.75156	3.36723	1.48963e-08
rr - wild type	sense	329425	330399	+	NGR_a02500		ABC transporter substrate-binding protein	2.29973	4.92365	2.44319e-11
rr - wild type	anti-sense	329425	330399	+	NGR_a02500		ABC transporter substrate-binding protein	1.47222	2.77448	0.00100795
rr - wild type	sense	330457	331350	+	NGR_a02510		metallo-dependent hydrolase	2.81945	7.05891	1.83099e-13
rr - wild type	anti-sense	330457	331350	+	NGR_a02510		metallo-dependent hydrolase	2.27323	4.83404	2.9638e-10
rr - wild type	anti-sense	331702	331923	-	NGR_a02520		hypothetical protein	1.96795	3.91211	0.00611089
rr - wild type	anti-sense	332578	332808	+	NGR_a02530	spsC	transcription regulator%3B symbiotic plasmid stability locus	4.12182	17.4097	6.16147e-08
rr - wild type	sense	332578	332808	+	NGR_a02530	spsC	transcription regulator%3B symbiotic plasmid stability locus	2.43148	5.39448	2.27011e-07
rr - wild type	anti-sense	332805	334067	+	NGR_a02540	spsD	hypothetical protein	2.39979	5.27725	9.39294e-10
rr - wild type	sense	332805	334067	+	NGR_a02540	spsD	hypothetical protein	1.74321	3.3478	3.82063e-12
rr - wild type	sense	334763	335032	+	NGR_a02550		hypothetical protein	3.08949	8.51193	0.000242089
rr - wild type	anti-sense	334763	335032	+	NGR_a02550		hypothetical protein	2.1587	4.46512	9.02937e-08
rr - wild type	anti-sense	335573	336286	-	NGR_a02560		precursor of 26.2 kDa for periplasmic protein	1.79856	3.47873	2.15029e-11
rr - wild type	sense	335573	336286	-	NGR_a02560		precursor of 26.2 kDa for periplasmic protein	1.27861	2.42605	0.0397884
rr - wild type	anti-sense	336958	337647	-	NGR_a02570		outer membrane protein of 24.6 kDa	3.36784	10.3233	9.78953e-09
rr - wild type	anti-sense	340717	341142	-	NGR_a02580		hypothetical protein	2.86982	7.30975	0.000882862
rr - wild type	sense	340717	341142	-	NGR_a02580		hypothetical protein	1.31944	2.4957	8.85396e-05
rr - wild type	anti-sense	341139	341690	-	NGR_a02590		integrase%2Frecombinase of undefined transposable element	1.99899	3.99721	0.0241726
rr - wild type	sense	341139	341690	-	NGR_a02590		integrase%2Frecombinase of undefined transposable element	1.84371	3.58932	2.11023e-19
rr - wild type	anti-sense	341833	343401	-	NGR_a02600		hypothetical protein	2.37912	5.20221	1.35637e-08
rr - wild type	sense	341833	343401	-	NGR_a02600		hypothetical protein	1.79577	3.47201	4.98347e-19
rr - wild type	sense	345159	345941	+	NGR_a02610	nopJ	nodulation protein NopJ	2.88356	7.3797	6.35784e-14
rr - wild type	anti-sense	345159	345941	+	NGR_a02610	nopJ	nodulation protein NopJ	1.17102	2.2517	2.75801e-06
rr - wild type	anti-sense	347767	348249	-	NGR_a02620		hypothetical protein	2.20793	4.62012	0.000775836
rr - wild type	sense	347767	348249	-	NGR_a02620		hypothetical protein	1.32542	2.50605	0.00844613
rr - wild type	anti-sense	348769	351252	+	NGR_a02630		diguanylate cyclase%2Fphosphodiesterase	2.19257	4.57118	2.01297e-11
rr - wild type	sense	348769	351252	+	NGR_a02630		diguanylate cyclase%2Fphosphodiesterase	1.87973	3.68005	6.98505e-16
rr - wild type	sense	351492	351890	-	NGR_a02640		hypothetical protein	2.14049	4.40912	6.74976e-08
rr - wild type	anti-sense	351492	351890	-	NGR_a02640		hypothetical protein	1.27541	2.42067	0.0177851
rr - wild type	anti-sense	352236	352739	+	NGR_a02650		hypothetical protein	2.18173	4.53696	5.27427e-15
rr - wild type	sense	352236	352739	+	NGR_a02650		hypothetical protein	1.70568	3.26183	0.0129794
rr - wild type	sense	353347	353556	+	NGR_a02660		hypothetical protein	2.19022	4.56374	3.51081e-19
rr - wild type	sense	353560	354138	+	NGR_a02670		hypothetical protein	2.12407	4.35923	3.97161e-12
rr - wild type	anti-sense	353560	354138	+	NGR_a02670		hypothetical protein	1.36011	2.56704	0.000679645
rr - wild type	anti-sense	354122	354607	-	NGR_a02680		hypothetical protein	2.2148	4.64217	3.75466e-05
rr - wild type	sense	354122	354607	-	NGR_a02680		hypothetical protein	1.66392	3.16875	1.52842e-10
rr - wild type	sense	354618	355589	-	NGR_a02690		hypothetical protein	2.12507	4.36225	9.29437e-21
rr - wild type	anti-sense	354618	355589	-	NGR_a02690		hypothetical protein	1.58221	2.99428	0.0034577
rr - wild type	sense	358229	359431	+	NGR_a02700	cpxP	cytochrome P450 protein CpxP	2.3618	5.1401	5.0634e-12
rr - wild type	anti-sense	358229	359431	+	NGR_a02700	cpxP	cytochrome P450 protein CpxP	2.27997	4.85669	0.0089508
rr - wild type	anti-sense	359524	360927	+	NGR_a02710	cpxR	cytochrome P450 protein CpxR	2.56112	5.90167	1.4308e-06
rr - wild type	sense	359524	360927	+	NGR_a02710	cpxR	cytochrome P450 protein CpxR	2.41582	5.33624	1.09965e-08
rr - wild type	sense	361252	362088	+	NGR_a02730		short chain dehydrogenase%2Freductase	3.31958	9.98373	0.000146086
rr - wild type	anti-sense	361252	362088	+	NGR_a02730		short chain dehydrogenase%2Freductase	3.03566	8.20022	0.0011903
rr - wild type	anti-sense	362088	363431	+	NGR_a02740	cpxU	cytochrome P450	3.78949	13.8277	8.0355e-05
rr - wild type	sense	362088	363431	+	NGR_a02740	cpxU	cytochrome P450	2.73184	6.64304	5.94933e-09
rr - wild type	anti-sense	363585	364583	+	NGR_a02750	ispA	geranyltranstransferase	2.75174	6.73529	0.00588188
rr - wild type	sense	363585	364583	+	NGR_a02750	ispA	geranyltranstransferase	2.67097	6.36857	2.82456e-05
rr - wild type	sense	364894	366444	+	NGR_a02760		hypothetical protein	3.04973	8.28059	8.3161e-06
rr - wild type	anti-sense	364894	366444	+	NGR_a02760		hypothetical protein	2.14562	4.42482	1.19617e-08
rr - wild type	sense	366441	367346	+	NGR_a02770		hypothetical protein	3.48258	11.1779	7.61897e-05
rr - wild type	anti-sense	366441	367346	+	NGR_a02770		hypothetical protein	3.01721	8.09601	0.00330069
rr - wild type	sense	367771	368199	+	NGR_a02790		hypothetical protein	2.13417	4.38983	0.00122844
rr - wild type	anti-sense	367771	368199	+	NGR_a02790		hypothetical protein	1.27195	2.41488	2.47321e-05
rr - wild type	anti-sense	368592	368882	-	NGR_a02800	spsF	hypothetical protein	2.1575	4.4614	1.55055e-06
rr - wild type	sense	368592	368882	-	NGR_a02800	spsF	hypothetical protein	1.2947	2.45327	9.29903e-07
rr - wild type	sense	368879	369127	-	NGR_a02810	spsE	transcription regulator	1.62763	3.09005	5.16416e-14
rr - wild type	anti-sense	369560	369982	-	NGR_a02820		hypothetical protein	2.91644	7.54978	3.02614e-07
rr - wild type	sense	369560	369982	-	NGR_a02820		hypothetical protein	1.90049	3.73339	4.77244e-10
rr - wild type	sense	370103	370456	-	NGR_a02830		hypothetical protein	2.64838	6.26964	1.62861e-06
rr - wild type	anti-sense	370103	370456	-	NGR_a02830		hypothetical protein	1.4203	2.67641	0.00701722
rr - wild type	anti-sense	371056	372048	+	NGR_a02840		ATPase AAA	2.26467	4.80543	9.59861e-17
rr - wild type	sense	371056	372048	+	NGR_a02840		ATPase AAA	1.66954	3.18113	1.58839e-12
rr - wild type	anti-sense	372056	372994	+	NGR_a02850		hypothetical protein	2.12276	4.35526	5.03308e-08
rr - wild type	sense	372056	372994	+	NGR_a02850		hypothetical protein	1.30702	2.4743	1.43251e-08
rr - wild type	anti-sense	374636	375427	+	NGR_a02870		transposase	1.08859	2.12666	0.000242089
rr - wild type	sense	375609	375992	+	NGR_a02880		hypothetical protein	2.44899	5.46034	3.31433e-06
rr - wild type	anti-sense	375609	375992	+	NGR_a02880		hypothetical protein	2.25369	4.769	7.46883e-06
rr - wild type	sense	376033	376242	+	NGR_a02890		hypothetical protein	2.86146	7.26752	9.3108e-15
rr - wild type	anti-sense	376033	376242	+	NGR_a02890		hypothetical protein	1.97306	3.92601	0.000163968
rr - wild type	anti-sense	376354	377658	+	NGR_a02900		hypothetical protein	2.20636	4.61509	1.70437e-13
rr - wild type	sense	376354	377658	+	NGR_a02900		hypothetical protein	1.81538	3.51953	8.00199e-20
rr - wild type	sense	377642	378685	+	NGR_a02910		hypothetical protein	2.75726	6.76113	3.42198e-31
rr - wild type	anti-sense	377642	378685	+	NGR_a02910		hypothetical protein	2.16383	4.48104	8.43914e-07
rr - wild type	sense	378698	380347	+	NGR_a02920		hypothetical protein	2.08953	4.2561	9.82386e-19
rr - wild type	anti-sense	378698	380347	+	NGR_a02920		hypothetical protein	1.98328	3.95392	1.07925e-10
rr - wild type	sense	381009	381434	-	NGR_a02930		hypothetical protein	2.32996	5.02792	3.89898e-07
rr - wild type	anti-sense	381009	381434	-	NGR_a02930		hypothetical protein	1.88191	3.68564	6.01928e-05
rr - wild type	anti-sense	382212	383180	+	NGR_a02940		hypothetical protein	2.12305	4.35615	6.41704e-12
rr - wild type	sense	382212	383180	+	NGR_a02940		hypothetical protein	1.58255	2.995	4.24854e-08
rr - wild type	anti-sense	383210	384220	+	NGR_a02950		hypothetical protein	2.02139	4.05974	6.7414e-12
rr - wild type	sense	383210	384220	+	NGR_a02950		hypothetical protein	1.99915	3.99766	5.41463e-12
rr - wild type	anti-sense	384540	385781	-	NGR_a02960		response regulator receiver protein	2.59514	6.04248	3.70796e-16
rr - wild type	sense	384540	385781	-	NGR_a02960		response regulator receiver protein	2.13827	4.40235	5.42946e-28
rr - wild type	anti-sense	385782	386237	-	NGR_a02970		response regulator receiver protein	2.62265	6.1588	4.88415e-07
rr - wild type	sense	385782	386237	-	NGR_a02970		response regulator receiver protein	2.61842	6.14078	9.55464e-14
rr - wild type	anti-sense	386249	389368	-	NGR_a02980		hypothetical protein	2.38211	5.21299	4.53638e-20
rr - wild type	sense	386249	389368	-	NGR_a02980		hypothetical protein	1.64625	3.13018	6.07781e-13
rr - wild type	anti-sense	389903	390691	+	NGR_a02990		hypothetical 29.4 kDa protein%3B possible gene fragment	2.12042	4.3482	1.23335e-05
rr - wild type	sense	389903	390691	+	NGR_a02990		hypothetical 29.4 kDa protein%3B possible gene fragment	1.57179	2.97274	0.00575082
rr - wild type	anti-sense	390618	391583	+	NGR_a03000		hypothetical protein	2.30043	4.92606	0.00174352
rr - wild type	sense	390618	391583	+	NGR_a03000		hypothetical protein	2.23936	4.72187	0.0069675
rr - wild type	sense	392682	393122	+	NGR_a03010		hypothetical protein	2.59054	6.02325	3.73543e-06
rr - wild type	anti-sense	392682	393122	+	NGR_a03010		hypothetical protein	2.43765	5.41759	0.00158677
rr - wild type	anti-sense	393139	393351	+	NGR_a03020		hypothetical 8.0 kDa of transposase%2Fintegrase-like protein%3B gene fragment	2.93176	7.63043	6.62397e-08
rr - wild type	sense	393139	393351	+	NGR_a03020		hypothetical 8.0 kDa of transposase%2Fintegrase-like protein%3B gene fragment	1.78598	3.44853	7.07825e-08
rr - wild type	anti-sense	393433	394095	-	NGR_a03030		hypothetical protein	1.94363	3.84672	7.9538e-05
rr - wild type	sense	393433	394095	-	NGR_a03030		hypothetical protein	1.83138	3.55878	3.0613e-13
rr - wild type	sense	394378	394800	-	NGR_a03040	stbB	plasmid stability protein StbB	2.19986	4.59434	2.97969e-11
rr - wild type	anti-sense	394378	394800	-	NGR_a03040	stbB	plasmid stability protein StbB	1.44442	2.72154	0.000368006
rr - wild type	sense	394797	395054	-	NGR_a03050	stbC	plasmid stability protein StbC	1.51103	2.85014	1.70638e-10
rr - wild type	sense	395277	395669	+	NGR_a03060		hypothetical protein	2.23356	4.70292	5.08864e-08
rr - wild type	sense	395662	396279	+	NGR_a03070		hypothetical protein	2.86521	7.2864	1.40919e-12
rr - wild type	anti-sense	395662	396279	+	NGR_a03070		hypothetical protein	1.77926	3.4325	0.000209929
rr - wild type	sense	396276	396764	+	NGR_a03080		hypothetical protein	3.06855	8.38929	1.36029e-07
rr - wild type	anti-sense	396276	396764	+	NGR_a03080		hypothetical protein	2.77717	6.85507	0.000652171
rr - wild type	sense	396767	398326	+	NGR_a03090		hypothetical protein	2.77868	6.86224	3.56566e-20
rr - wild type	anti-sense	396767	398326	+	NGR_a03090		hypothetical protein	2.32903	5.02467	7.91057e-15
rr - wild type	sense	399458	399536	-	NGR_a03100	trnM6	-	2.16869	4.49615	3.48772e-13
rr - wild type	anti-sense	399458	399536	-	NGR_a03100	trnM6	-	1.27244	2.41569	7.75735e-05
rr - wild type	sense	399639	400460	-	NGR_a03110		transposase	2.01048	4.02916	6.35784e-14
rr - wild type	anti-sense	399639	400460	-	NGR_a03110		transposase	1.22778	2.34206	1.02469e-08
rr - wild type	sense	400457	401992	-	NGR_a03120		transposase	2.57127	5.94332	2.97259e-29
rr - wild type	anti-sense	400457	401992	-	NGR_a03120		transposase	1.91686	3.776	6.17341e-06
rr - wild type	anti-sense	402041	402394	-	NGR_a03130		transposase	3.72803	13.251	7.64207e-06
rr - wild type	sense	402041	402394	-	NGR_a03130		transposase	1.89268	3.71324	4.11895e-15
rr - wild type	sense	402391	402849	-	NGR_a03140		transposase	1.77084	3.41253	1.70991e-09
rr - wild type	anti-sense	403528	405042	+	NGR_a03150		transposase	1.59062	3.01178	1.44321e-05
rr - wild type	anti-sense	405039	405935	+	NGR_a03160	y4iQ	transposase	1.51521	2.8584	8.61428e-08
rr - wild type	sense	405039	405935	+	NGR_a03160	y4iQ	transposase	1.14481	2.21117	0.000808339
rr - wild type	sense	406265	406660	+	NGR_a03170		N-terminus of transposase%3B gene fragment	2.22403	4.67198	1.52842e-10
rr - wild type	anti-sense	406265	406660	+	NGR_a03170		N-terminus of transposase%3B gene fragment	1.35183	2.55236	0.0171601
rr - wild type	anti-sense	406660	407418	+	NGR_a03180		C-terminus of transposase%3B gene fragment	3.37498	10.3746	0.000255247
rr - wild type	sense	406660	407418	+	NGR_a03180		C-terminus of transposase%3B gene fragment	2.39266	5.25126	8.27295e-09
rr - wild type	anti-sense	408162	408788	+	NGR_a03190		hypothetical protein	2.27453	4.83839	0.0106219
rr - wild type	sense	408162	408788	+	NGR_a03190		hypothetical protein	1.80144	3.48567	1.22328e-11
rr - wild type	anti-sense	408763	410061	+	NGR_a03200		hypothetical protein	2.1023	4.29392	5.0634e-12
rr - wild type	sense	408763	410061	+	NGR_a03200		hypothetical protein	2.0097	4.02697	0.000202651
rr - wild type	sense	410107	411405	+	NGR_a03210		hypothetical protein	3.50939	11.3876	5.30539e-06
rr - wild type	anti-sense	410107	411405	+	NGR_a03210		hypothetical protein	1.07409	2.10539	0.00147988
rr - wild type	sense	411459	412157	+	NGR_a03220		hypothetical protein	2.38667	5.22947	0.00680642
rr - wild type	anti-sense	411459	412157	+	NGR_a03220		hypothetical protein	1.67848	3.20091	0.00099957
rr - wild type	anti-sense	412210	414000	+	NGR_a03230		hypothetical protein	2.5919	6.02893	1.03774e-09
rr - wild type	sense	412210	414000	+	NGR_a03230		hypothetical protein	2.29896	4.92103	4.84584e-08
rr - wild type	sense	414049	416160	+	NGR_a03240		hypothetical protein	4.10093	17.1594	8.18801e-32
rr - wild type	anti-sense	414049	416160	+	NGR_a03240		hypothetical protein	1.76258	3.39305	7.35039e-21
rr - wild type	sense	416333	417052	-	NGR_a03250		hypothetical protein	1.80629	3.49742	3.47529e-16
rr - wild type	anti-sense	417235	417507	+	NGR_a03260		hypothetical 10.5 kDa of transposase%2Fintegrase-like protein%3B gene fragment	1.74969	3.36285	8.8733e-07
rr - wild type	anti-sense	417969	418886	+	NGR_a03270		hypothetical protein	1.23587	2.35523	1.68637e-06
rr - wild type	sense	419395	419802	-	NGR_a03280		hypothetical 15.4 kDa of transposase%2Fintegrase-like protein%3B gene fragment	2.67945	6.4061	0.0179795
rr - wild type	sense	420546	422534	+	NGR_a03290		FAD-binding monooxygenase	2.76818	6.81248	1.7462e-21
rr - wild type	anti-sense	420546	422534	+	NGR_a03290		FAD-binding monooxygenase	2.26787	4.81612	2.72536e-23
rr - wild type	sense	422476	423168	+	NGR_a03300		hypothetical protein	2.37328	5.18118	2.96932e-23
rr - wild type	anti-sense	422476	423168	+	NGR_a03300		hypothetical protein	1.30782	2.47567	4.41248e-06
rr - wild type	sense	423381	423866	+	NGR_a03310		hypothetical protein	2.6737	6.38061	4.13915e-37
rr - wild type	anti-sense	423381	423866	+	NGR_a03310		hypothetical protein	2.02863	4.08017	0.0194093
rr - wild type	sense	425163	425387	+	NGR_a03320		hypothetical protein	1.50077	2.82993	8.35319e-06
rr - wild type	anti-sense	425163	425387	+	NGR_a03320		hypothetical protein	1.24216	2.36552	0.00750775
rr - wild type	sense	425422	426006	-	NGR_a03330		transposase	1.51773	2.8634	1.60224e-08
rr - wild type	sense	427713	428060	-	NGR_a03350		transposase	1.43243	2.69901	5.31696e-05
rr - wild type	sense	428063	428497	-	NGR_a03360		transposase	1.72091	3.29645	8.74383e-08
rr - wild type	anti-sense	428844	430055	-	NGR_a03370		hypothetical protein	2.98008	7.89027	8.77463e-09
rr - wild type	sense	428844	430055	-	NGR_a03370		hypothetical protein	2.94446	7.69789	5.20691e-37
rr - wild type	anti-sense	431271	431528	-	NGR_a03380		hypothetical protein	2.7934	6.93259	1.71102e-09
rr - wild type	sense	431271	431528	-	NGR_a03380		hypothetical protein	2.45763	5.49313	3.25486e-07
rr - wild type	sense	431632	432375	-	NGR_a03390		hypothetical protein	2.71542	6.56784	6.66521e-11
rr - wild type	anti-sense	431632	432375	-	NGR_a03390		hypothetical protein	2.40156	5.28372	1.54122e-06
rr - wild type	anti-sense	433322	434104	+	NGR_a03400		hypothetical protein	3.11859	8.68539	7.49031e-13
rr - wild type	sense	433322	434104	+	NGR_a03400		hypothetical protein	2.80477	6.98745	7.17681e-10
rr - wild type	anti-sense	434512	435102	+	NGR_a03410	nodA	acyltransferase	3.73668	13.3307	1.31315e-09
rr - wild type	sense	434512	435102	+	NGR_a03410	nodA	acyltransferase	2.72775	6.62421	7.96055e-11
rr - wild type	anti-sense	435099	435746	+	NGR_a03420	nodB	chitooligosaccharide deacetylase	3.65748	12.6186	7.09715e-22
rr - wild type	sense	435099	435746	+	NGR_a03420	nodB	chitooligosaccharide deacetylase	3.1094	8.63023	8.5047e-07
rr - wild type	sense	435761	437002	+	NGR_a03430	nodC	N-acetylglucosaminyltransferase	3.1541	8.9018	1.62008e-15
rr - wild type	anti-sense	435761	437002	+	NGR_a03430	nodC	N-acetylglucosaminyltransferase	2.58127	5.98466	1.1097e-12
rr - wild type	sense	437154	438185	+	NGR_a03440	nodI	nodulation protein NodI	3.20853	9.24411	8.88896e-17
rr - wild type	anti-sense	437154	438185	+	NGR_a03440	nodI	nodulation protein NodI	2.83494	7.13513	3.82387e-11
rr - wild type	sense	438189	438977	+	NGR_a03450	nodJ	nodulation protein NodJ	3.3022	9.8642	1.23052e-13
rr - wild type	anti-sense	438189	438977	+	NGR_a03450	nodJ	nodulation protein NodJ	2.96953	7.83279	1.55552e-14
rr - wild type	sense	439076	441118	+	NGR_a03460	nolO	nodulation protein NolO	3.34986	10.1955	2.49102e-36
rr - wild type	anti-sense	439076	441118	+	NGR_a03460	nolO	nodulation protein NolO	2.93561	7.65077	5.97993e-34
rr - wild type	anti-sense	441315	442046	+	NGR_a03470	noeI	nodulation protein NoeI	3.76158	13.5628	1.65363e-24
rr - wild type	sense	441315	442046	+	NGR_a03470	noeI	nodulation protein NoeI	3.15672	8.918	7.15063e-24
rr - wild type	sense	443019	444278	+	NGR_a03480	noeE	nodulation protein NoeE	3.97296	15.7029	1.27998e-42
rr - wild type	anti-sense	443019	444278	+	NGR_a03480	noeE	nodulation protein NoeE	3.06603	8.37467	2.61257e-06
rr - wild type	sense	444539	445642	+	NGR_a03490		cation transporter	3.18433	9.09029	3.69287e-30
rr - wild type	anti-sense	444539	445642	+	NGR_a03490		cation transporter	2.53911	5.81232	9.54973e-21
rr - wild type	sense	445871	447022	-	NGR_a03500		hypothetical protein	2.96087	7.78596	1.20484e-45
rr - wild type	anti-sense	445871	447022	-	NGR_a03500		hypothetical protein	2.93403	7.6424	2.89496e-22
rr - wild type	sense	447190	448950	+	NGR_a03510	y4gM	ABC transporter ATP-binding protein	2.96923	7.83116	2.14889e-39
rr - wild type	anti-sense	447190	448950	+	NGR_a03510	y4gM	ABC transporter ATP-binding protein	2.44062	5.42875	4.20477e-16
rr - wild type	anti-sense	449037	449624	+	NGR_a03520	rmlC	dTDP-rhamnose 3%2C5-epimerase RmlC	3.31391	9.94456	2.05916e-13
rr - wild type	sense	449037	449624	+	NGR_a03520	rmlC	dTDP-rhamnose 3%2C5-epimerase RmlC	2.96423	7.80408	9.32402e-41
rr - wild type	sense	449863	451071	-	NGR_a03530	fixF	polysaccharide synthesis%2Fmodification protein	3.26295	9.59947	1.62785e-37
rr - wild type	anti-sense	449863	451071	-	NGR_a03530	fixF	polysaccharide synthesis%2Fmodification protein	2.88222	7.37283	3.88104e-24
rr - wild type	sense	453782	454360	+	NGR_a03540		hypothetical protein	3.29781	9.83421	0.000137324
rr - wild type	anti-sense	453782	454360	+	NGR_a03540		hypothetical protein	2.95275	7.74222	0.000132766
rr - wild type	sense	454834	457563	-	NGR_a03550	wbgA	rhamnosyltransferase	2.34329	5.07459	5.49173e-28
rr - wild type	anti-sense	454834	457563	-	NGR_a03550	wbgA	rhamnosyltransferase	2.29339	4.90205	5.09308e-16
rr - wild type	sense	457560	458420	-	NGR_a03560	rmlA	glucose-1-phopshate thymidinyl transferase	2.52953	5.77385	9.29915e-22
rr - wild type	anti-sense	457560	458420	-	NGR_a03560	rmlA	glucose-1-phopshate thymidinyl transferase	2.26795	4.81638	2.28726e-14
rr - wild type	anti-sense	458417	459307	-	NGR_a03570	rmlD	dTDP-4-dehydrorhamnose reductase	2.56386	5.91287	2.97819e-06
rr - wild type	sense	458417	459307	-	NGR_a03570	rmlD	dTDP-4-dehydrorhamnose reductase	2.44998	5.46409	2.59383e-18
rr - wild type	anti-sense	459311	460363	-	NGR_a03580	rmlB	dTDP-glucose 4%2C6-dehydratase RmlB	3.37831	10.3985	1.29929e-21
rr - wild type	sense	459311	460363	-	NGR_a03580	rmlB	dTDP-glucose 4%2C6-dehydratase RmlB	2.6639	6.33745	3.76546e-18
rr - wild type	anti-sense	461330	462076	-	NGR_a03590		transposase	3.74611	13.4181	7.04321e-07
rr - wild type	sense	461330	462076	-	NGR_a03590		transposase	2.44744	5.45448	0.000221303
rr - wild type	sense	464240	464518	+	NGR_a03600		DNA integration%2Frecombination%2Finversion protein%3B gene fragment	2.42236	5.36048	0.00134372
rr - wild type	anti-sense	464618	465196	+	NGR_a03610		DNA integration%2Frecombination%2Finversion protein	2.51821	5.72871	1.28126e-09
rr - wild type	sense	464618	465196	+	NGR_a03610		DNA integration%2Frecombination%2Finversion protein	1.9731	3.92611	4.82197e-10
rr - wild type	sense	465193	465612	+	NGR_a03620		DNA integration%2Frecombination%2Finversion protein	2.46562	5.52364	1.43254e-07
rr - wild type	anti-sense	465193	465612	+	NGR_a03620		DNA integration%2Frecombination%2Finversion protein	1.85946	3.62873	0.00023179
rr - wild type	sense	465728	466291	+	NGR_a03630		DNA integration%2Frecombination%2Finversion protein	2.42047	5.35345	1.66035e-10
rr - wild type	anti-sense	465728	466291	+	NGR_a03630		DNA integration%2Frecombination%2Finversion protein	1.55726	2.94294	1.19845e-13
rr - wild type	anti-sense	466644	468284	-	NGR_a03640	nopM	nodulation protein NopM	2.28582	4.8764	2.25076e-22
rr - wild type	sense	466644	468284	-	NGR_a03640	nopM	nodulation protein NopM	1.74565	3.35346	1.33881e-18
rr - wild type	sense	468903	470081	-	NGR_a03650		ROK family transcriptional regulator	1.79902	3.47985	8.03243e-11
rr - wild type	anti-sense	468903	470081	-	NGR_a03650		ROK family transcriptional regulator	1.43955	2.71237	0.0175219
rr - wild type	anti-sense	470138	471214	+	NGR_a03660		ABC transporter substrtae-binding protein	2.71324	6.55794	7.7314e-09
rr - wild type	sense	470138	471214	+	NGR_a03660		ABC transporter substrtae-binding protein	2.63818	6.22546	1.7287e-11
rr - wild type	sense	471227	472246	+	NGR_a03670		ABC transporter permease	2.27291	4.83297	1.68391e-06
rr - wild type	anti-sense	471227	472246	+	NGR_a03670		ABC transporter permease	1.83695	3.57254	0.00159889
rr - wild type	anti-sense	472243	473952	+	NGR_a03680		ABC transporter permease	1.84786	3.59965	1.87045e-05
rr - wild type	sense	472243	473952	+	NGR_a03680		ABC transporter permease	1.67313	3.18905	4.06308e-05
rr - wild type	sense	473953	474888	+	NGR_a03690		hypothetical protein	2.32746	5.01921	7.77974e-05
rr - wild type	anti-sense	473953	474888	+	NGR_a03690		hypothetical protein	2.02463	4.06887	0.000408011
rr - wild type	anti-sense	474885	475712	+	NGR_a03700		inositol monophosphatase	2.38426	5.22076	1.8802e-05
rr - wild type	sense	474885	475712	+	NGR_a03700		inositol monophosphatase	1.91423	3.76914	1.97146e-05
rr - wild type	anti-sense	475702	476985	+	NGR_a03710		AraC family transcriptional regulator	2.18829	4.55765	9.12482e-19
rr - wild type	sense	475702	476985	+	NGR_a03710		AraC family transcriptional regulator	1.96569	3.90598	2.69247e-08
rr - wild type	sense	477718	478749	+	NGR_a03720		porin	2.63228	6.20004	2.27529e-10
rr - wild type	anti-sense	477718	478749	+	NGR_a03720		porin	2.36615	5.15563	1.20114e-05
rr - wild type	anti-sense	479315	479623	+	NGR_a03730		hypothetical protein	2.81432	7.03388	7.92009e-08
rr - wild type	sense	479315	479623	+	NGR_a03730		hypothetical protein	2.21334	4.63746	2.54844e-12
rr - wild type	anti-sense	480370	480759	+	NGR_a03740		hypothetical protein	2.36413	5.14841	0.000414321
rr - wild type	sense	480370	480759	+	NGR_a03740		hypothetical protein	2.34703	5.08777	1.16362e-09
rr - wild type	sense	480749	481294	+	NGR_a03750		hypothetical protein	2.21334	4.63747	1.02236e-07
rr - wild type	anti-sense	480749	481294	+	NGR_a03750		hypothetical protein	1.98985	3.97196	1.02079e-05
rr - wild type	anti-sense	481420	481902	+	NGR_a03760		hypothetical protein	2.18009	4.53181	4.19541e-06
rr - wild type	sense	481420	481902	+	NGR_a03760		hypothetical protein	1.23622	2.3558	1.67986e-06
rr - wild type	anti-sense	481919	482581	+	NGR_a03770		hypothetical protein	1.95467	3.87628	2.01069e-17
rr - wild type	sense	481919	482581	+	NGR_a03770		hypothetical protein	1.10454	2.1503	0.000183495
rr - wild type	sense	482479	483213	-	NGR_a03780		monooxygenase%3B possible gene fragment	2.11889	4.34359	8.27166e-17
rr - wild type	anti-sense	482479	483213	-	NGR_a03780		monooxygenase%3B possible gene fragment	1.40245	2.64351	0.000556811
rr - wild type	anti-sense	484483	486477	-	NGR_a03790		hypothetical protein	2.94184	7.68391	2.6717e-17
rr - wild type	sense	484483	486477	-	NGR_a03790		hypothetical protein	2.71372	6.5601	6.42441e-11
rr - wild type	anti-sense	486755	489292	+	NGR_a03800		methyl-accepting membrane chemoreceptor	2.98497	7.91706	1.20913e-09
rr - wild type	sense	486755	489292	+	NGR_a03800		methyl-accepting membrane chemoreceptor	2.5624	5.90688	8.4754e-16
rr - wild type	anti-sense	489499	490164	+	NGR_a03810		hypothetical protein	2.2831	4.86724	0.00151724
rr - wild type	sense	489499	490164	+	NGR_a03810		hypothetical protein	1.84558	3.59398	9.32277e-13
rr - wild type	anti-sense	490161	490472	+	NGR_a03820		hypothetical protein	2.15246	4.44586	3.18033e-06
rr - wild type	sense	490161	490472	+	NGR_a03820		hypothetical protein	1.68425	3.21374	4.69819e-15
rr - wild type	sense	492904	493650	-	NGR_a03830		short chain dehydrogenase	3.31205	9.93179	6.86443e-46
rr - wild type	anti-sense	492904	493650	-	NGR_a03830		short chain dehydrogenase	1.98341	3.95426	6.27451e-09
rr - wild type	anti-sense	493676	494422	-	NGR_a03840		short chain dehydrogenase	2.22609	4.67865	0.0138842
rr - wild type	sense	493676	494422	-	NGR_a03840		short chain dehydrogenase	2.1788	4.52777	0.00669581
rr - wild type	sense	494872	495183	+	NGR_a03850		hypothetical protein	2.0326	4.09141	0.019683
rr - wild type	sense	495904	497004	+	NGR_a03860	nolL	nodulation protein NolL	3.52059	11.4764	1.3837e-51
rr - wild type	anti-sense	495904	497004	+	NGR_a03860	nolL	nodulation protein NolL	2.6465	6.26147	1.14044e-23
rr - wild type	anti-sense	498362	499117	+	NGR_a03870		integrase%2Frecombinase	2.2238	4.67124	1.69938e-09
rr - wild type	sense	498362	499117	+	NGR_a03870		integrase%2Frecombinase	1.88037	3.68171	0.0155971
rr - wild type	anti-sense	499809	500885	-	NGR_a03880		hypothetical protein	2.53721	5.80466	9.88291e-47
rr - wild type	sense	499809	500885	-	NGR_a03880		hypothetical protein	2.50697	5.68425	2.81231e-21
rr - wild type	sense	500919	502046	-	NGR_a03890		hypothetical protein	2.60107	6.06737	4.16018e-24
rr - wild type	anti-sense	500919	502046	-	NGR_a03890		hypothetical protein	2.55275	5.8675	9.4856e-23
rr - wild type	sense	503869	504792	+	NGR_a03900		hypothetical protein	2.26632	4.81095	8.94163e-05
rr - wild type	anti-sense	503869	504792	+	NGR_a03900		hypothetical protein	1.71033	3.27236	0.006434
rr - wild type	sense	507807	508121	+	NGR_a03910		hypothetical protein	3.58546	12.0041	1.44889e-05
rr - wild type	anti-sense	507807	508121	+	NGR_a03910		hypothetical protein	2.15378	4.44993	4.26168e-11
rr - wild type	anti-sense	508261	508527	+	NGR_a03920		hypothetical protein	4.12625	17.4632	1.28512e-37
rr - wild type	sense	508261	508527	+	NGR_a03920		hypothetical protein	1.97057	3.91922	1.37931e-06
rr - wild type	sense	508575	509153	-	NGR_a03930		hypothetical protein	4.99884	31.9744	8.45006e-86
rr - wild type	anti-sense	508575	509153	-	NGR_a03930		hypothetical protein	1.47053	2.77124	0.000364488
rr - wild type	sense	509178	509792	-	NGR_a03940		hypothetical protein	5.18173	36.2958	4.25883e-43
rr - wild type	anti-sense	509178	509792	-	NGR_a03940		hypothetical protein	1.77118	3.41334	0.000978415
rr - wild type	anti-sense	510341	512263	-	NGR_a03950	traG	conjugal transfer protein TraG	1.96586	3.90644	4.61193e-20
rr - wild type	sense	510341	512263	-	NGR_a03950	traG	conjugal transfer protein TraG	1.70921	3.26981	5.1311e-05
rr - wild type	sense	512470	512778	-	NGR_a03970	traC	conjugal transfer protein TraC	2.28698	4.88033	0.000163517
rr - wild type	sense	513031	516339	+	NGR_a03980	traA	Dtr system oriT relaxase	2.20101	4.59802	1.25683e-08
rr - wild type	anti-sense	513031	516339	+	NGR_a03980	traA	Dtr system oriT relaxase	2.06498	4.18428	3.97059e-18
rr - wild type	sense	516336	516902	+	NGR_a03990	traF	conjugal transfer pilin processing protease TraF	2.60325	6.07654	1.58519e-12
rr - wild type	anti-sense	516336	516902	+	NGR_a03990	traF	conjugal transfer pilin processing protease TraF	2.4447	5.44412	0.00108733
rr - wild type	anti-sense	516892	518055	+	NGR_a04000	traB	conjugal transfer protein TraB	3.98727	15.8594	1.95885e-32
rr - wild type	sense	516892	518055	+	NGR_a04000	traB	conjugal transfer protein TraB	1.60454	3.04098	0.000112199
rr - wild type	anti-sense	518072	518674	+	NGR_a04010	traH	conjugal transfer protein TraH	3.25416	9.54116	0.00147565
rr - wild type	sense	518072	518674	+	NGR_a04010	traH	conjugal transfer protein TraH	2.12637	4.36616	1.67829e-06
rr - wild type	sense	519146	519547	+	NGR_a04020		hypothetical 14.9 kDa protein%3B possible gene fragment	3.22925	9.37778	1.41059e-06
rr - wild type	anti-sense	519146	519547	+	NGR_a04020		hypothetical 14.9 kDa protein%3B possible gene fragment	2.61573	6.12933	5.72985e-05
rr - wild type	sense	520122	520310	-	NGR_a04030		hypothetical protein	2.23983	4.72342	1.40047e-14
rr - wild type	anti-sense	520682	521911	-	NGR_a04040	spsB	hypothetical protein	2.76466	6.79587	1.58266e-25
rr - wild type	sense	520682	521911	-	NGR_a04040	spsB	hypothetical protein	2.64744	6.26556	1.23866e-25
rr - wild type	sense	521904	522494	-	NGR_a04050	spsA	transcription regulator%3B symbiotic plasmid stability locus	3.44607	10.8986	1.62933e-17
rr - wild type	anti-sense	521904	522494	-	NGR_a04050	spsA	transcription regulator%3B symbiotic plasmid stability locus	2.76696	6.8067	5.742e-07
rr - wild type	anti-sense	523148	523468	+	NGR_a04060		amino-terminus domain of transposase of uncharacterized mobile element%3B possible gene fragment	2.06823	4.19372	1.34678e-17
rr - wild type	sense	523513	523746	-	NGR_a04070		XRE family transcriptional regulator	1.72333	3.30197	2.3209e-19
rr - wild type	anti-sense	523964	524287	+	NGR_a04080	traM	repressor protein TraM of functions required for conjugal transfer of pNGR234a	2.39828	5.27175	3.50784e-08
rr - wild type	sense	523964	524287	+	NGR_a04080	traM	repressor protein TraM of functions required for conjugal transfer of pNGR234a	1.7125	3.27729	5.51661e-11
rr - wild type	sense	524291	525001	-	NGR_a04090	traR	LuxR family transcriptional regulator	2.74061	6.68353	1.75199e-23
rr - wild type	anti-sense	524291	525001	-	NGR_a04090	traR	LuxR family transcriptional regulator	2.52797	5.7676	1.56214e-16
rr - wild type	anti-sense	525304	526599	-	NGR_a04100	trbI	conjugal transfer protein TrbI	2.07039	4.2	2.6347e-10
rr - wild type	sense	525304	526599	-	NGR_a04100	trbI	conjugal transfer protein TrbI	1.55394	2.93618	0.000446406
rr - wild type	sense	527061	527873	-	NGR_a04120	trbG	conjugal transfer protein TrbG	2.94789	7.71618	0.000362007
rr - wild type	anti-sense	527061	527873	-	NGR_a04120	trbG	conjugal transfer protein TrbG	2.20891	4.62326	2.0065e-05
rr - wild type	sense	527891	528553	-	NGR_a04130	trbF	conjugal transfer protein TrbF	2.79677	6.94884	5.53487e-07
rr - wild type	anti-sense	527891	528553	-	NGR_a04130	trbF	conjugal transfer protein TrbF	1.61501	3.06313	8.49346e-10
rr - wild type	sense	528577	529752	-	NGR_a04140	trbL	conjugal transfer protein TrbL	3.30392	9.87593	1.41649e-15
rr - wild type	anti-sense	528577	529752	-	NGR_a04140	trbL	conjugal transfer protein TrbL	1.63656	3.10923	1.3487e-07
rr - wild type	sense	529940	530743	-	NGR_a04160	trbJ	conjugal transfer protein TrbJ	2.86013	7.2608	0.000150581
rr - wild type	anti-sense	529940	530743	-	NGR_a04160	trbJ	conjugal transfer protein TrbJ	2.28196	4.86337	2.7316e-19
rr - wild type	sense	530715	532703	-	NGR_a04170	trbEb	conjugal transfer protein TrbE	3.42018	10.7048	8.46495e-16
rr - wild type	anti-sense	530715	532703	-	NGR_a04170	trbEb	conjugal transfer protein TrbE	2.44863	5.45897	1.20178e-12
rr - wild type	sense	532723	533172	-	NGR_a04180	trbEa	conjugal transfer protein TrbE	4.6564	25.2182	2.71323e-17
rr - wild type	anti-sense	532723	533172	-	NGR_a04180	trbEa	conjugal transfer protein TrbE	2.28254	4.86532	0.0216315
rr - wild type	sense	533183	533482	-	NGR_a04190	trbD	conjugal transfer protein TrbD	4.06678	16.7581	7.00953e-08
rr - wild type	anti-sense	533183	533482	-	NGR_a04190	trbD	conjugal transfer protein TrbD	1.10618	2.15275	0.0510812
rr - wild type	sense	533475	533858	-	NGR_a04200	trbC	conjugal transfer protein TrbC	4.52129	22.9638	4.28967e-12
rr - wild type	anti-sense	533475	533858	-	NGR_a04200	trbC	conjugal transfer protein TrbC	2.01441	4.04014	0.0255237
rr - wild type	sense	533848	534825	-	NGR_a04210	trbB	conjugal transfer protein TrbB	2.89122	7.41897	1.90083e-25
rr - wild type	anti-sense	533848	534825	-	NGR_a04210	trbB	conjugal transfer protein TrbB	2.33065	5.03031	1.37306e-06
rr - wild type	anti-sense	534836	535462	-	NGR_a04220	traI	autoinducer synthesis protein	4.06508	16.7383	2.02918e-22
rr - wild type	sense	535461	535617	+	NGR_a04230	repX	hypothetical	9.36	656.34	2.78559e-94
rr - wild type	sense	535839	104	+	NGR_a04240	repA0	hypothetical, pNGR234a copy number control	6.74	107.11	1.13797e-296
rr - wild type	anti-sense	33913	34467	+	NGR_b00330	recX	recombination regulator RecX	1.98788	3.96652	5.742e-07
rr - wild type	sense	34508	34975	-	NGR_b00340		hypothetical protein	2.06403	4.18153	6.97705e-10
rr - wild type	anti-sense	52495	52815	-	NGR_b00580		hypothetical protein	1.1689	2.2484	0.048205
rr - wild type	anti-sense	64694	65074	-	NGR_b00730		small class I heat shock protein	1.99331	3.98149	0.000310103
rr - wild type	anti-sense	66635	66985	+	NGR_b00760		hypothetical protein	1.98746	3.96537	4.12569e-07
rr - wild type	sense	78703	79152	+	NGR_b00890		transposase number 2 for insertion sequence NGRIS-4d	4.21595	18.5835	3.88104e-24
rr - wild type	sense	82920	83684	+	NGR_b00920		rhomboid family protein	-1.20018	2.29769	0.00641282
rr - wild type	anti-sense	85758	86549	-	NGR_b00950		transposase number 2 for insertion sequence NGRIS-3d	1.03816	2.05361	0.000845666
rr - wild type	anti-sense	90349	90996	+	NGR_b00980		hypothetical protein	1.67342	3.18969	0.00324342
rr - wild type	sense	90670	91413	-	NGR_b00990		hypothetical protein	1.99251	3.9793	1.44321e-05
rr - wild type	sense	91417	91680	-	NGR_b01000		truncated heat shock protein	2.1209	4.34965	5.26646e-08
rr - wild type	sense	91905	92423	-	NGR_b01010		heat shock protein%2C hsp20 family	1.07744	2.11028	0.00840573
rr - wild type	anti-sense	106004	107287	+	NGR_b01160		tagatose 6-phosphate kinase agaz	-1.14247	2.20759	0.00305779
rr - wild type	sense	133718	133900	+	NGR_b01430		hypothetical protein	-1.15685	2.22971	0.00930132
rr - wild type	sense	133980	134198	-	NGR_b01440		hypothetical protein	2.11276	4.32517	2.3999e-08
rr - wild type	sense	134349	136811	-	NGR_b01450		hypothetical protein	-1.05922	2.0838	0.0168542
rr - wild type	sense	140279	140518	-	NGR_b01520		ExsI family transcriptional regulator	1.12553	2.18181	0.000266855
rr - wild type	sense	144215	144664	-	NGR_b01550		transposase number 2 for insertion sequence NGRIS-4e	4.21595	18.5835	3.88104e-24
rr - wild type	sense	147624	148187	-	NGR_b01600		transcriptional regulator	-1.14012	2.204	0.000420599
rr - wild type	sense	148315	151926	+	NGR_b01610		5-oxoprolinase	-1.10748	2.15469	3.82595e-05
rr - wild type	sense	161910	162617	-	NGR_b01700		ABC transporter permease	-1.7934	3.4663	0.00750775
rr - wild type	sense	247817	249109	+	NGR_b02520		ABC transporter permease	2.0526	4.14852	6.23441e-06
rr - wild type	anti-sense	279808	279996	-	NGR_b02810		hypothetical protein	3.84124	14.3328	1.08002e-05
rr - wild type	sense	297452	298192	-	NGR_b03000		short-chain type dehydrogenase%2Freductase y4eK	1.96427	3.90214	1.8442e-06
rr - wild type	sense	298185	298934	-	NGR_b03010		short-chain type dehydrogenase%2Freductase y4eL	1.9955	3.98753	1.64835e-08
rr - wild type	sense	299025	302093	+	NGR_b03020		FAD linked oxidase-like protein	2.00628	4.01744	5.34989e-11
rr - wild type	sense	304254	305939	-	NGR_b03050		thiamine pyrophosphate protein	2.33177	5.03423	4.56865e-09
rr - wild type	sense	305969	307162	-	NGR_b03060		FAD dependent oxidoreductase	1.68881	3.22391	0.000396036
rr - wild type	sense	307172	307984	-	NGR_b03070		dTDP-glucose 4%2C6-dehydratase	1.49375	2.8162	0.000284208
rr - wild type	sense	307998	309200	-	NGR_b03080	aatA1	Aspartate aminotransferase B	2.17376	4.51198	2.26793e-08
rr - wild type	sense	309221	310873	-	NGR_b03090		N-methylhydantoinase B	2.25058	4.75874	2.03083e-06
rr - wild type	sense	310887	312968	-	NGR_b03100		N-methylhydantoinase A	3.03873	8.21766	1.40411e-16
rr - wild type	sense	314374	315276	-	NGR_b03120		amino acid ABC transporter substrate-binding protein	1.90129	3.73547	0.000194113
rr - wild type	sense	315280	315966	-	NGR_b03130		cytochrome c550	2.40354	5.29102	1.97121e-05
rr - wild type	sense	316125	317312	+	NGR_b03140		hypothetical protein	1.67709	3.19783	0.0168376
rr - wild type	sense	321261	321695	-	NGR_b03210		Pseudoazurin	1.48296	2.79522	6.77233e-06
rr - wild type	sense	324059	325240	-	NGR_b03230		hypothetical protein	1.15426	2.2257	0.000740985
rr - wild type	sense	325314	326036	-	NGR_b03240		LuxR family transcriptional regulator	1.32693	2.50868	7.23849e-05
rr - wild type	sense	326127	327893	-	NGR_b03250		alcohol dehydrogenase	1.59934	3.03004	0.00691133
rr - wild type	sense	328113	328475	+	NGR_b03260		coenzyme PQQ synthesis protein A	1.44932	2.73079	0.0216546
rr - wild type	sense	328521	329432	+	NGR_b03270		pyrroloquinoline quinone biosynthesis protein PqqB	1.42444	2.6841	0.0150593
rr - wild type	sense	329429	330196	+	NGR_b03280		pyrroloquinoline quinone biosynthesis protein PqqC	1.36374	2.57352	0.000675153
rr - wild type	sense	330193	330486	+	NGR_b03290		coenzyme PQQ synthesis protein D	1.12626	2.18292	0.00229759
rr - wild type	anti-sense	345103	346560	+	NGR_b03450		transmembrane efflux protein	1.86089	3.63231	0.0253012
rr - wild type	sense	360012	361178	+	NGR_b03580		iron ABC transporter substrate-binding protein	1.84565	3.59414	0.0508749
rr - wild type	sense	385449	386387	-	NGR_b03800		CheR%2C methylase of chemotaxis methyl-accepting proteins CheR	-1.08715	2.12454	0.0120806
rr - wild type	sense	389288	389821	-	NGR_b03860		hypothetical protein	1.50998	2.84807	0.00218243
rr - wild type	sense	389832	391037	-	NGR_b03870		SpeB%2C Arginase%2Fagmatinase%2Fformimionoglutamate hydrolase%2C arginase family	1.11954	2.17278	0.00412371
rr - wild type	sense	403742	405226	+	NGR_b04010		UgpB%2C ABC-type sugar transport system%2C periplasmic component UgpB	-1.05027	2.07092	8.86448e-05
rr - wild type	sense	406274	407230	+	NGR_b04030		UgpE%2C ABC-type sugar transport system%2C permease component UgpE	-1.22961	2.34504	0.0122545
rr - wild type	sense	426434	427495	+	NGR_b04250		hypothetical protein	1.73087	3.31927	0.0115404
rr - wild type	sense	428920	430458	+	NGR_b04280		MglA%2C ABC-type sugar transport system%2C ATPase component MglA	2.48316	5.59121	0.0125281
rr - wild type	sense	485860	487557	+	NGR_b04840		glucose-methanol-choline oxidoreductase	1.09276	2.13282	0.0433073
rr - wild type	sense	507815	508816	-	NGR_b05000		hypothetical protein	2.13447	4.39076	8.53364e-05
rr - wild type	sense	508813	509688	-	NGR_b05010		hypothetical protein	1.83975	3.57948	0.0249153
rr - wild type	sense	518288	519916	-	NGR_b05100	groEL	chaperonin GroEL	1.35751	2.56243	2.69077e-05
rr - wild type	sense	519946	520260	-	NGR_b05110	groES	co-chaperonin GroES	2.74524	6.70502	6.81362e-05
rr - wild type	anti-sense	521852	522076	+	NGR_b05160		NADH-ubiquinone oxidoreductase	1.99931	3.99808	2.16935e-05
rr - wild type	sense	522191	522553	-	NGR_b05170		hypothetical protein	2.01125	4.03131	1.39866e-15
rr - wild type	anti-sense	551811	552707	-	NGR_b05490		transposase	1.46958	2.76941	1.75303e-07
rr - wild type	anti-sense	552704	554218	-	NGR_b05500		transposase number 1 for insertion sequence NGRIS-5d	1.59056	3.01166	1.44321e-05
rr - wild type	sense	571233	571763	-	NGR_b05730		hypothetical protein	1.29794	2.45878	0.0183714
rr - wild type	sense	579160	579477	-	NGR_b05800		small heat shock protein	2.10969	4.31599	2.77935e-05
rr - wild type	sense	579660	579974	+	NGR_b05810	groES2	molecular chaperone GroES	2.1284	4.37234	0.00110598
rr - wild type	sense	580029	581657	+	NGR_b05820	groEL	chaperonin GroEL	1.90887	3.75516	1.35848e-05
rr - wild type	sense	583233	583544	+	NGR_b05840		hypothetical protein	2.03049	4.08543	0.0106294
rr - wild type	sense	605622	607142	-	NGR_b06090		peptide ABC transporter substrate-binding protein	1.55336	2.93499	0.023649
rr - wild type	sense	607334	607735	+	NGR_b06100		hypothetical protein	-1.17924	2.26458	0.00764387
rr - wild type	sense	609295	609825	+	NGR_b06120		hypothetical protein	-1.51976	2.86743	0.000102855
rr - wild type	sense	616323	617153	+	NGR_b06190		nitrate%2Fsulfonate%2Fbicarbonate ABC transporter ATPase	1.65695	3.15349	0.0455621
rr - wild type	anti-sense	658254	659024	-	NGR_b06560		GntR family transcriptional regulator	-1.0317	2.04444	0.00604037
rr - wild type	sense	669666	670364	-	NGR_b06670		hypothetical protein	-1.30184	2.46544	0.00761176
rr - wild type	sense	670366	671364	-	NGR_b06680		Pyridoxal phosphate biosynthetic protein PdxA	-1.82276	3.53758	0.00127179
rr - wild type	sense	671361	672530	-	NGR_b06690		inner membrane protein	-1.35158	2.55191	0.00295818
rr - wild type	anti-sense	691724	691957	+	NGR_b06880		hypothetical protein	-1.43699	2.70755	0.00152267
rr - wild type	sense	691938	693257	-	NGR_b06890		L-allo-threonine aldolase	-1.45999	2.75107	0.000202651
rr - wild type	sense	717582	718931	-	NGR_b07150		copper-containing oxidase	1.4984	2.82528	0.0545451
rr - wild type	anti-sense	723142	724308	+	NGR_b07230		monooxygenase	-1.90157	3.73621	0.000807917
rr - wild type	sense	724318	726558	-	NGR_b07240		cation-transporting P-type ATPase	-1.59087	3.01231	0.000657355
rr - wild type	sense	736931	738421	-	NGR_b07370		multicopper oxidase	-1.05038	2.07107	0.0186007
rr - wild type	sense	763812	764285	+	NGR_b07620		transcriptional regulator	-1.29315	2.45062	0.0276161
rr - wild type	anti-sense	768023	768946	+	NGR_b07670		LysR family transcriptional regulator	-1.17529	2.25838	0.0440478
rr - wild type	sense	778908	780167	-	NGR_b07760		hypothetical protein	-1.15645	2.22909	0.00856241
rr - wild type	sense	785427	786953	-	NGR_b07810		hypothetical protein	-1.08087	2.11531	0.0251337
rr - wild type	sense	792342	792671	+	NGR_b07890		hypothetical protein	-1.73774	3.33513	4.853e-06
rr - wild type	anti-sense	797416	798312	-	NGR_b07960		transposase	1.49597	2.82053	1.66447e-07
rr - wild type	anti-sense	798309	799823	-	NGR_b07970		transposase number 1 for insertion sequence NGRIS-5e	1.59056	3.01166	1.44321e-05
rr - wild type	sense	815731	815937	+	NGR_b08160		hypothetical protein	-1.21618	2.3233	0.0365076
rr - wild type	sense	830669	831928	-	NGR_b08350		copper resistance protein A	-1.69466	3.23701	0.000435813
rr - wild type	sense	832031	832390	-	NGR_b08360		hypothetical protein	-2.97787	7.8782	3.42445e-05
rr - wild type	sense	833261	834523	+	NGR_b08380		hypothetical protein	-1.11466	2.16544	0.00151919
rr - wild type	sense	838130	838636	+	NGR_b08440		hypothetical protein	-1.22659	2.34012	0.00592437
rr - wild type	anti-sense	840934	841230	-	NGR_b08470		hypothetical protein	-1.30919	2.47803	0.000559736
rr - wild type	sense	842623	844050	+	NGR_b08510		cation efflux system protein	1.21283	2.31793	0.0405977
rr - wild type	sense	873881	874189	+	NGR_b08810		ATP-binding protein	-1.07595	2.1081	0.000750972
rr - wild type	anti-sense	874168	874407	-	NGR_b08820		hypothetical protein	-1.09654	2.13841	0.00796958
rr - wild type	anti-sense	896826	897155	+	NGR_b09100		transcriptional regulator	-1.47307	2.77612	0.00714001
rr - wild type	anti-sense	897148	898404	+	NGR_b09110		HipA-like protein	-1.13686	2.19901	0.0130719
rr - wild type	sense	917516	918112	+	NGR_b09280		transposase number 2 for insertion sequence NGRIS-4f	4.10318	17.1862	3.4087e-24
rr - wild type	sense	922095	923555	+	NGR_b09330		amino-terminus of disrupted transposase	1.63959	3.11577	7.04321e-07
rr - wild type	anti-sense	923602	924393	-	NGR_b09340		transposase number 2 for insertion sequence NGRIS-3e	1.03816	2.05361	0.000845666
rr - wild type	sense	973482	973931	-	NGR_b09960		transposase number 2 for insertion sequence NGRIS-4g	4.21595	18.5835	3.88104e-24
rr - wild type	sense	974439	975212	+	NGR_b09980		Trm23a-like transposase%2C carboxy-terminus	-1.51277	2.85358	0.00209202
rr - wild type	anti-sense	1000996	1002186	+	NGR_b10380		hypothetical protein	1.91241	3.76438	0.00118765
rr - wild type	sense	1021405	1022517	-	NGR_b10590	attA2	AttA1-like ABC transporter ATP binding protein	-1.044	2.06194	0.0393427
rr - wild type	anti-sense	1036468	1037793	-	NGR_b10720		deaminase	-1.2325	2.34974	0.00229019
rr - wild type	anti-sense	1038038	1038514	+	NGR_b10730		AsnC family transcriptional regulator	1.45949	2.75011	2.28143e-05
rr - wild type	sense	1042480	1043433	-	NGR_b10780	tadB2	pilus assembly protein TadB	-1.17912	2.26439	0.000113442
rr - wild type	sense	1044900	1045511	-	NGR_b10800		hypothetical protein	-1.2754	2.42066	0.00034864
rr - wild type	sense	1045508	1046650	-	NGR_b10810	cpaE3	pilus assembly protein	-1.09269	2.13271	5.76701e-06
rr - wild type	sense	1046678	1047316	-	NGR_b10820		hypothetical protein	-1.69921	3.24723	6.62397e-08
rr - wild type	sense	1047310	1047792	-	NGR_b10830		hypothetical protein	-1.5204	2.86871	1.24638e-06
rr - wild type	sense	1049673	1049981	-	NGR_b10850		type IV pilus assembly protein	-1.07964	2.1135	3.86767e-06
rr - wild type	sense	1052606	1052815	-	NGR_b10880		hypothetical protein	-1.03318	2.04652	0.00172132
rr - wild type	anti-sense	1053780	1054262	-	NGR_b10900		ABC transporter ATP-binding protein	-1.4565	2.74443	9.09081e-11
rr - wild type	sense	1054565	1054906	+	NGR_b10910		acetyltransferase	-1.20584	2.30671	0.00563664
rr - wild type	sense	1055098	1055661	+	NGR_b10920		methylated-DNA-%5Bprotein%5D-cysteine S-methyltransferase	1.10076	2.14468	0.0018779
rr - wild type	sense	1055702	1056928	+	NGR_b10930		adenylate cyclase	1.47164	2.77337	5.73647e-10
rr - wild type	anti-sense	1057610	1058347	+	NGR_b10950		hypothetical protein	-1.23816	2.35897	0.0141057
rr - wild type	anti-sense	1064840	1065934	+	NGR_b11010	ligC	ATP-dependent DNA ligase	1.68424	3.2137	0.0501824
rr - wild type	sense	1065970	1066728	-	NGR_b11020		3-methyladenine DNA glycosylase	1.52622	2.8803	7.34341e-05
rr - wild type	sense	1092844	1093233	-	NGR_b11320		hypothetical protein	-1.72517	3.30619	0.00543542
rr - wild type	sense	1093385	1093984	+	NGR_b11330		pyridoxine oxidase	-2.74093	6.685	3.61353e-06
rr - wild type	anti-sense	1094004	1095029	-	NGR_b11340		alcohol dehydrogenase	-1.79879	3.47929	5.17683e-05
rr - wild type	anti-sense	1105062	1105409	+	NGR_b11430		hypothetical protein	-1.79505	3.47028	0.000143326
rr - wild type	sense	1105454	1106683	-	NGR_b11440	sucB1	dihydrolipoamide succinyltransferase component of 2-oxoglutaratedehydrogenase complex	-1.56999	2.96902	3.50243e-06
rr - wild type	sense	1106686	1108764	-	NGR_b11450		transketolase	-2.18385	4.54365	1.00883e-13
rr - wild type	sense	1112997	1114073	-	NGR_b11520		ribitol operon repressor	-1.56755	2.964	5.00843e-11
rr - wild type	anti-sense	1123807	1125414	+	NGR_b11610	mccA	methylcrotonyl-CoA carboxylase subunit beta	1.84114	3.58292	0.0430623
rr - wild type	sense	1125430	1125813	+	NGR_b11620		endoribonuclease L-PSP	-1.50862	2.84538	0.00628366
rr - wild type	sense	1141909	1142991	-	NGR_b11800		sugar ABC transporter ATP-binding protein	-1.23218	2.34922	0.0365819
rr - wild type	anti-sense	1156005	1156997	+	NGR_b11920		carbamoyl phosphate synthase	1.58142	2.99265	1.30019e-07
rr - wild type	anti-sense	1157013	1157960	+	NGR_b11930		nucleoside-diphosphate-sugar epimerase	-1.61876	3.07112	0.00684788
rr - wild type	sense	1158082	1159245	-	NGR_b11940		hemolysin-type calcium-binding region%2C nodulation protein O	-1.21085	2.31474	7.68877e-09
rr - wild type	anti-sense	1164768	1165259	+	NGR_b11990		hypothetical protein	-1.56043	2.94941	1.10111e-05
rr - wild type	sense	1165337	1167169	-	NGR_b12000	nolO	nodulation protein NolO	-1.37559	2.59474	4.24013e-08
rr - wild type	sense	1167182	1167331	-	NGR_b12010		hypothetical protein	-1.20935	2.31233	0.00126941
rr - wild type	sense	1167404	1167835	-	NGR_b12020		hypothetical protein	-1.44749	2.72733	4.22257e-10
rr - wild type	sense	1185180	1186502	+	NGR_b12160	exoF3	exopolysaccharide production protein ExoF3	-1.24022	2.36234	2.96764e-06
rr - wild type	sense	1186539	1187237	+	NGR_b12170		UDP-galactose phosphate transferase	-1.21714	2.32485	9.76116e-08
rr - wild type	sense	1187275	1187961	+	NGR_b12180		hypothetical protein	-1.09152	2.13098	3.17786e-05
rr - wild type	sense	1200528	1201874	+	NGR_b12300		adenylate cyclase-like protein	2.31068	4.96118	2.08784e-19
rr - wild type	sense	1201882	1202850	+	NGR_b12310		hypothetical protein	1.57057	2.97021	4.67815e-09
rr - wild type	sense	1217786	1218286	-	NGR_b12430		MerR family transcriptional regulator	1.27195	2.41487	0.0533556
rr - wild type	anti-sense	1256010	1257356	+	NGR_b12730		guanine deaminase	2.79259	6.92873	1.32121e-13
rr - wild type	sense	1257445	1257954	-	NGR_b12740		HSP20 family heat shock protein	2.78234	6.87969	6.01345e-15
rr - wild type	sense	1258080	1258559	-	NGR_b12750		HSP20 family heat shock protein	2.11547	4.33331	6.61821e-14
rr - wild type	sense	1258829	1259134	+	NGR_b12770		hypothetical protein	2.76013	6.77456	3.09393e-15
rr - wild type	anti-sense	1259203	1261614	-	NGR_b12780		penicillin-binding protein	2.18772	4.55585	5.64946e-08
rr - wild type	anti-sense	1296349	1297233	+	NGR_b13080		ABC transporter permease	1.5701	2.96926	0.0212871
rr - wild type	anti-sense	1297230	1298087	+	NGR_b13090		ABC transporter permease	1.32599	2.50705	0.0126645
rr - wild type	anti-sense	1306950	1307354	+	NGR_b13190		hypothetical protein	3.39026	10.4851	1.13365e-07
rr - wild type	sense	1312566	1314245	-	NGR_b13240		urocanate hydratase	-1.00663	2.00921	0.00225571
rr - wild type	sense	1314337	1315158	-	NGR_b13250		N-formylglutamate amidohydrolase	-1.51087	2.84981	0.000208333
rr - wild type	sense	1356658	1358541	-	NGR_b13610	htpG	HSP90 family heat shock protein	1.09774	2.14019	0.000868414
rr - wild type	sense	1358932	1361133	+	NGR_b13620		3-hydroxyalkanoate synthetase	-1.17527	2.25835	0.000666774
rr - wild type	sense	1368439	1369608	+	NGR_b13690		O-antigen five: acetylation of the O-antigen	1.29484	2.4535	5.97127e-06
rr - wild type	sense	1369598	1370740	+	NGR_b13700		glycosyl transferase family protein	1.08412	2.12008	0.00159497
rr - wild type	sense	1370730	1371752	+	NGR_b13710		glycosyl transferase family protein	1.28457	2.43609	5.61999e-05
rr - wild type	sense	1371752	1373545	+	NGR_b13720		ABC transporter ATP-binding protein	1.27756	2.42428	0.000114063
rr - wild type	sense	1384879	1385619	+	NGR_b13810		transposase	1.22707	2.3409	0.0596043
rr - wild type	sense	1393304	1393540	+	NGR_b13900		hypothetical protein	-1.58379	2.99757	0.0362821
rr - wild type	sense	1416845	1418542	+	NGR_b14100		hypothetical protein	-1.95571	3.87906	9.58501e-05
rr - wild type	sense	1436673	1437845	+	NGR_b14290		2-oxo-3-deoxygalactonate 6-phosphate aldolase and galactonate dehydratase	1.70207	3.25367	0.0302066
rr - wild type	anti-sense	1468417	1469898	-	NGR_b14590		transposase Y4ZB	1.04877	2.06877	0.013117
rr - wild type	anti-sense	1472001	1472300	-	NGR_b14620		hypothetical protein	-1.09255	2.13251	0.0106036
rr - wild type	sense	1475741	1476157	-	NGR_b14670		hypothetical protein	2.32066	4.99561	0.000438179
rr - wild type	anti-sense	1495984	1497498	-	NGR_b14880		transposase number 1 for insertion sequence NGRIS-5f	1.60325	3.03827	8.14445e-06
rr - wild type	anti-sense	1498779	1499570	-	NGR_b14900		transposase number 2 for insertion sequence NGRIS-3f	1.08859	2.12666	0.000242089
rr - wild type	sense	1516238	1516687	+	NGR_b15080		transposase number 2 for insertion sequence NGRIS-4h	4.21595	18.5835	3.88104e-24
rr - wild type	sense	1524418	1525716	+	NGR_b15160	nrtA	nitrate ABC transporter substrate-binding protein NrtA	1.19318	2.28657	0.00306409
rr - wild type	sense	1527699	1528250	-	NGR_b15190		hypothetical protein	-1.55155	2.93132	0.00805662
rr - wild type	sense	1535007	1535228	-	NGR_b15270		hypothetical protein	2.08807	4.2518	1.1076e-18
rr - wild type	sense	1538574	1541033	+	NGR_b15310		adenylate class-3%2F4%2Fguanylyl cyclase	-1.01896	2.02645	0.00105917
rr - wild type	sense	1541749	1542657	-	NGR_b15330	trxB2	NADPH dependent thioredoxin reductase	1.5349	2.89767	0.00142354
rr - wild type	sense	1553607	1553780	+	NGR_b15400		hypothetical protein	-1.03656	2.05134	0.0247653
rr - wild type	sense	1553838	1555856	+	NGR_b15410		ABC transporter permease	-1.00862	2.01199	0.00798117
rr - wild type	anti-sense	1558308	1559138	+	NGR_b15440		hypothetical protein	1.44494	2.72251	1.50489e-05
rr - wild type	anti-sense	1593219	1594808	-	NGR_b15760		ABC transporter substrate-binding protein	1.05636	2.07968	0.0436535
rr - wild type	anti-sense	1594934	1595647	+	NGR_b15770		GntR family transcriptional regulator	1.6803	3.20494	2.25179e-09
rr - wild type	sense	1600877	1601425	+	NGR_b15820		transporter	-1.07379	2.10496	0.0161714
rr - wild type	sense	1602767	1603567	+	NGR_b15840		short-chain dehydrogenase	1.99584	3.98847	0.00244778
rr - wild type	sense	1629291	1631093	-	NGR_b16080		acetolactate synthase large subunit-like protein	1.32464	2.50471	0.000815989
rr - wild type	anti-sense	1668487	1669284	-	NGR_b16430		ABC transporter ATP-binding protein	2.17086	4.50292	6.61765e-05
rr - wild type	sense	1695041	1695175	+	NGR_b16670		hypothetical protein	2.37657	5.19301	3.87966e-22
rr - wild type	sense	1695426	1696088	-	NGR_b16680		hypothetical protein	-1.16811	2.24717	0.00486211
rr - wild type	anti-sense	1696326	1696799	+	NGR_b16690		hypothetical protein	-1.27638	2.42231	0.013999
rr - wild type	sense	1705865	1706638	-	NGR_b16760		Trm23a-like transposase%2C carboxy-terminus	-1.51277	2.85358	0.00209202
rr - wild type	sense	1707146	1707595	+	NGR_b16780		transposase number 2 for insertion sequence NGRIS-4i	4.21595	18.5835	3.88104e-24
rr - wild type	anti-sense	1723427	1723891	+	NGR_b16910		AsnC family transcriptional regulator	-1.77293	3.41748	0.0100076
rr - wild type	anti-sense	1729926	1730726	-	NGR_b16980		ABC transporter permease	-1.85814	3.6254	0.00736479
rr - wild type	sense	1746932	1747918	-	NGR_b17160	pdxA1	4-hydroxythreonine-4-phosphate dehydrogenase	1.12544	2.18168	0.0295637
rr - wild type	sense	1754650	1755609	+	NGR_b17220		oligopeptide ABC transporter permease	1.63546	3.10686	0.0224691
rr - wild type	sense	1765405	1765812	-	NGR_b17330		transposase	2.1494	4.43642	0.00252316
rr - wild type	anti-sense	1765405	1765812	-	NGR_b17330		transposase	1.82953	3.55421	0.00371486
rr - wild type	sense	1765788	1766165	-	NGR_b17340		transposase	1.62782	3.09045	0.00342951
rr - wild type	anti-sense	1771479	1771916	-	NGR_b17380	rpiB	ribose-5-phosphate isomerase B	-1.15136	2.22123	0.0318215
rr - wild type	anti-sense	1799078	1800355	-	NGR_b17670		ABC transporter substrate-binding protein	1.52832	2.88449	0.00128972
rr - wild type	anti-sense	1805591	1806709	+	NGR_b17710		sugar ABC transporter ATP-binding protein	-1.12922	2.1874	0.00981435
rr - wild type	sense	1810111	1810308	+	NGR_b17750		hypothetical protein	1.20318	2.30246	0.0144909
rr - wild type	sense	1812321	1813553	-	NGR_b17770		multidrug resistance efflux pump	-1.24846	2.37588	0.0225559
rr - wild type	anti-sense	1820331	1820669	+	NGR_b17830		hypothetical protein	-1.79479	3.46965	1.25652e-11
rr - wild type	sense	1822195	1823235	+	NGR_b17850		dTDP-glucose 4-6-dehydratase	-1.30349	2.46825	0.000105173
rr - wild type	anti-sense	1841517	1842596	+	NGR_b18040		ABC transporter ATP-binding protein	1.51378	2.85558	0.00150699
rr - wild type	sense	1842611	1843522	-	NGR_b18050		LysR family transcriptional regulator	1.46061	2.75225	0.000203134
rr - wild type	sense	1858428	1860242	-	NGR_b18220	exsA	ABC transporter ATP-binding protein	1.78001	3.43429	4.24117e-08
rr - wild type	sense	1868685	1869320	+	NGR_b18300	exoI1	succinoglycan biosynthesis protein ExoI	-1.41999	2.67583	4.79142e-06
rr - wild type	anti-sense	1869360	1869611	+	NGR_b18310		hypothetical protein	1.47598	2.78172	0.00653773
rr - wild type	anti-sense	1869707	1869774	+	NGR_b18320		-	1.07771	2.11069	0.00774213
rr - wild type	sense	1870119	1870355	+	NGR_b18330		hypothetical protein	-1.06859	2.09738	0.00619463
rr - wild type	sense	1870489	1871367	+	NGR_b18340	exoZ2	endo-1%2C3-1%2C4-beta-glycanase exoK	-1.32031	2.4972	7.16989e-10
rr - wild type	sense	1873670	1874593	+	NGR_b18370	exoM	succinoglycan biosynthesis protein ExoM	-1.14348	2.20913	3.79048e-07
rr - wild type	sense	1887235	1887489	-	NGR_b18480		hypothetical protein	-1.41943	2.67481	0.00382974
rr - wild type	sense	1890473	1891291	+	NGR_b18510		two-component response regulator	-1.86074	3.63194	0.00749088
rr - wild type	sense	1900798	1900959	+	NGR_b18610		hypothetical protein	-1.25376	2.38462	9.96465e-08
rr - wild type	sense	1906598	1906906	+	NGR_b18700		hypothetical protein	-1.19585	2.2908	0.0163651
rr - wild type	sense	1908345	1908623	-	NGR_b18740		hypothetical protein	6.01142	64.5086	5.23288e-43
rr - wild type	sense	1924757	1925365	+	NGR_b18920		TetR family transcriptional regulator	-1.55022	2.92861	1.52627e-09
rr - wild type	sense	1925399	1926532	+	NGR_b18930		multidrug efflux transporter protein	-1.64013	3.11694	2.01883e-10
rr - wild type	sense	1926624	1929776	+	NGR_b18940		hypothetical protein	-1.62236	3.07877	1.63645e-09
rr - wild type	anti-sense	1929930	1930376	-	NGR_b18950		transcriptional regulator	-1.65036	3.13912	0.0211387
rr - wild type	sense	1948723	1949871	-	NGR_b19110		hypothetical protein	-1.78825	3.45395	5.72985e-05
rr - wild type	sense	1949861	1951231	-	NGR_b19120		polysaccharide biosynthesis protein	-1.37483	2.59338	0.000550779
rr - wild type	sense	1951282	1952109	+	NGR_b19130		methyl transferase	-1.24275	2.36648	0.00376497
rr - wild type	sense	1952111	1953229	+	NGR_b19140		hypothetical protein	-1.66006	3.16029	4.97784e-06
rr - wild type	anti-sense	1953252	1953512	-	NGR_b19150	minE	cell division topological specificity factor MinE	-1.61424	3.06151	0.00296634
rr - wild type	sense	1956538	1958085	-	NGR_b19190		long chain acyl-CoA synthetase	-1.02364	2.03304	0.0125623
rr - wild type	sense	1958113	1958376	-	NGR_b19200		hypothetical protein	-1.73832	3.33646	0.00610386
rr - wild type	sense	1958402	1960414	-	NGR_b19210		asparagine synthetase AsnB	-1.22522	2.33791	0.00208641
rr - wild type	sense	1960690	1960812	+	NGR_b19220		hypothetical protein	-1.38561	2.61283	7.2846e-07
rr - wild type	sense	1961088	1961351	+	NGR_b19230		hypothetical protein	-1.36491	2.5756	0.0518464
rr - wild type	sense	1973092	1973238	+	NGR_b19330		hypothetical protein	1.02989	2.04187	0.000447103
rr - wild type	anti-sense	1973680	1974141	-	NGR_b19340		hypothetical protein	1.81835	3.52677	0.00389835
rr - wild type	anti-sense	1999156	1999965	+	NGR_b19560		IclR family transcriptional regulator	1.13717	2.19949	0.0512221
rr - wild type	sense	2000005	2001303	-	NGR_b19570	glcF	glycolate oxidase%2C subunit GlcF	1.2013	2.29947	6.01415e-05
rr - wild type	anti-sense	2027783	2028574	-	NGR_b19810		short chain dehydrogenase%2Freductase family oxidoreductase	1.54111	2.91018	0.00578507
rr - wild type	sense	2050504	2051862	+	NGR_b20050		hypothetical protein	-1.44248	2.71788	0.00726957
rr - wild type	anti-sense	2057352	2057738	+	NGR_b20110		5-carboxymethyl-2-hydroxymuconate isomerase	1.97651	3.93539	0.0165872
rr - wild type	sense	2065075	2065485	+	NGR_b20190		hypothetical protein	1.7447	3.35124	0.0477077
rr - wild type	anti-sense	2077268	2078584	+	NGR_b20320		transmembrane MFS family transporter	2.28731	4.88144	0.00750775
rr - wild type	anti-sense	2096949	2097833	+	NGR_b20480		Ku78%2C Ku70 and Ku80 are 70kDa and 80kDa subunits of the Lupus Ku autoantigen	-1.04608	2.06491	0.0221535
rr - wild type	anti-sense	2107424	2108803	-	NGR_b20590		two component sensor kinase	2.81429	7.03375	7.72313e-05
rr - wild type	sense	2110862	2111806	+	NGR_b20620		TRAP-T family transporter periplasmic binding protein	-1.30137	2.46463	0.0283791
rr - wild type	sense	2114374	2115180	+	NGR_b20660		hypothetical protein	1.39487	2.62965	2.41034e-06
rr - wild type	sense	2147164	2148477	+	NGR_b20940		phenylacetate--CoA ligase	-1.00977	2.0136	0.000395938
rr - wild type	anti-sense	2167617	2171213	+	NGR_b21160		TonB-dependent receptor	1.50896	2.84604	1.09078e-09
rr - wild type	sense	2175476	2176090	-	NGR_b21210	pcaG	protocatechuate 3%2C4-dioxygenase subunit alpha	-1.15755	2.23078	0.00462966
rr - wild type	anti-sense	2180568	2182313	-	NGR_b21280		gamma-glutamyltranspeptidase	-1.09294	2.13309	1.1078e-05
rr - wild type	anti-sense	2182377	2183039	-	NGR_b21290		oxidoreductase	-1.19836	2.29479	0.0144491
rr - wild type	anti-sense	2183475	2184560	+	NGR_b21300		hypothetical protein	-2.38779	5.23356	0.000219306
rr - wild type	sense	2205588	2206316	+	NGR_b21500		RNA polymerase sigma factor	-1.2463	2.37232	0.00127489
rr - wild type	sense	2207213	2207938	-	NGR_b21530		ABC transporter ATP-binding protein	1.05395	2.0762	0.00626103
rr - wild type	sense	2207916	2208575	-	NGR_b21540		ABC transporter permease	1.24221	2.36561	0.00785489
rr - wild type	sense	2208572	2209243	-	NGR_b21550		amino acid ABC transporter permease	1.3296	2.51333	0.0224674
rr - wild type	sense	2209307	2210092	-	NGR_b21560	glnH	glutamine ABC transporter periplasmic protein	1.33385	2.52074	0.00103698
rr - wild type	anti-sense	2217295	2218296	-	NGR_b21620		LacI family transcriptional regulator	-1.13603	2.19776	0.00661574
rr - wild type	sense	2246130	2247458	-	NGR_b21870	dctA2	C4-dicarboxylate transporter DctA	1.69965	3.24822	2.85929e-08
rr - wild type	anti-sense	2278807	2279829	-	NGR_b22140		AraC family transcriptional regulator	-1.11539	2.16653	0.00249959
rr - wild type	sense	2284977	2285435	+	NGR_b22190		NTP pyrophosphohydrolase	-1.53568	2.89925	0.0157297
rr - wild type	sense	2287727	2288779	+	NGR_b22230		glycosyl transferase family protein	-1.38883	2.61866	6.25315e-06
rr - wild type	anti-sense	2288798	2289694	-	NGR_b22240	gnl	gluconolactonase	-1.85585	3.61965	5.09548e-08
rr - wild type	sense	2304374	2305966	-	NGR_b22420		transposase number 3 for disrupted insertion sequence NGRIS-6a	1.72184	3.29857	3.97784e-07
rr - wild type	anti-sense	2333185	2334078	+	NGR_b22670		LysR family transcriptional regulator	1.01177	2.01638	0.000457297
rr - wild type	sense	2345921	2347429	-	NGR_b22770		monocarboxylic acid permease	2.09295	4.26619	0.000386259
rr - wild type	sense	2347419	2347685	-	NGR_b22780		transmembrane protein	3.18081	9.06816	1.03667e-06
rr - wild type	anti-sense	2347419	2347685	-	NGR_b22780		transmembrane protein	-1.11408	2.16456	0.0310918
rr - wild type	anti-sense	2356169	2356501	+	NGR_b22880		hypothetical protein	-1.77523	3.42292	1.31356e-05
rr - wild type	sense	2356615	2357295	+	NGR_b22890	rhcC1	type III secretion component%2C RhcC protein	-1.3299	2.51385	0.0167371
rr - wild type	sense	2373423	2374148	-	NGR_b23040		hypothetical protein	-2.23744	4.7156	5.84571e-09
rr - wild type	anti-sense	2380621	2381607	-	NGR_b23130	thuF	trehalose%2Fmaltose ABC transporter permease	1.55088	2.92997	0.0316181
rr - wild type	sense	2401402	2401818	-	NGR_b23350		hypothetical protein	-1.24315	2.36715	6.86028e-06
rr - wild type	sense	3527	4009	+	NGR_c00040		hypothetical protein	2.5923	6.03058	6.16584e-08
rr - wild type	sense	4024	4887	+	NGR_c00050		glyoxalase family protein	2.40509	5.29667	2.14138e-14
rr - wild type	sense	10288	10956	+	NGR_c00120	grpE	heat shock protein GrpE	2.04893	4.138	2.38271e-17
rr - wild type	anti-sense	11264	12499	-	NGR_c00130		FAD-linked oxidoreductase	1.24193	2.36514	0.00382599
rr - wild type	sense	47425	48000	-	NGR_c00450		hypothetical protein	-1.54338	2.91476	1.93548e-05
rr - wild type	sense	50137	50547	+	NGR_c00470		transcriptional regulator	2.01331	4.03707	8.74383e-08
rr - wild type	anti-sense	52247	52945	+	NGR_c00490	trmB	tRNA %28guanine-N%287%29-%29-methyltransferase	2.06639	4.18838	8.97181e-10
rr - wild type	sense	53382	53813	-	NGR_c00510	hspH	small heat shock protein Hsp20	1.85851	3.62633	8.98911e-12
rr - wild type	sense	55146	57521	-	NGR_c00530		methyl-accepting chemotaxis protein	1.659	3.15797	0.0170732
rr - wild type	sense	63856	65049	-	NGR_c00610	dapE	succinyl-diaminopimelate desuccinylase	1.01663	2.02319	0.0293144
rr - wild type	sense	65205	68390	-	NGR_c00620		AcrB%2FAcrD%2FAcrF family protein	1.40835	2.65433	0.000175671
rr - wild type	sense	70713	71624	+	NGR_c00650		LysR family transcriptional regulator	2.23645	4.71238	2.24721e-19
rr - wild type	anti-sense	71654	73555	-	NGR_c00660		DEAD%2FDEAH box helicase	1.91596	3.77364	7.21037e-06
rr - wild type	sense	78122	78949	+	NGR_c00720		carboxyvinyl-carboxyphosphonate phosphorylmutase	-1.05493	2.07761	0.000270309
rr - wild type	anti-sense	80464	81351	-	NGR_c00740	argB	acetylglutamate kinase	1.14218	2.20715	0.0285331
rr - wild type	sense	83743	84261	+	NGR_c00780		methionine sulfoxide reductase B	1.59844	3.02816	0.000102891
rr - wild type	sense	84393	84932	-	NGR_c00790		membrane associated protein	-1.33013	2.51425	0.0461527
rr - wild type	sense	95701	95777	+	NGR_c00890	trnR1	-	1.55887	2.94623	0.0060845
rr - wild type	anti-sense	109220	110284	+	NGR_c01010		proline racemase	-1.28038	2.42904	0.0442689
rr - wild type	anti-sense	119099	120184	+	NGR_c01110		ribose transport system%2C inner-membrane translocator	1.67366	3.19024	3.36746e-07
rr - wild type	anti-sense	161207	162109	-	NGR_c01420		hypothetical protein	-1.22482	2.33727	0.0262722
rr - wild type	anti-sense	178722	179573	+	NGR_c01600		extracellular amino acid solute-binding protein	2.50023	5.65774	1.88504e-09
rr - wild type	sense	179598	180008	-	NGR_c01610		hypothetical protein	2.54497	5.83597	1.35515e-19
rr - wild type	sense	182367	182945	-	NGR_c01650		hypothetical protein	-2.52709	5.76407	3.97561e-08
rr - wild type	sense	194748	195551	+	NGR_c01720		transmembrane protein	-1.04705	2.0663	0.0240302
rr - wild type	sense	199603	200238	-	NGR_c01760		transmembrane protein	1.28733	2.44075	0.0347875
rr - wild type	sense	201426	201692	+	NGR_c01780		hypothetical protein	1.38996	2.62072	0.000107099
rr - wild type	sense	202247	203614	+	NGR_c01800	dinF	DNA-damage-inducible protein F	1.15766	2.23096	0.00132637
rr - wild type	sense	214304	215308	-	NGR_c01900		cytochrome bd ubiquinol oxidase subunit II	1.79769	3.47663	0.0246726
rr - wild type	sense	215298	216713	-	NGR_c01910		cytochrome bd ubiquinol oxidase%2C subunit I	1.85998	3.63003	0.0107073
rr - wild type	anti-sense	216906	218075	-	NGR_c01920		metal-dependent amidase%2Faminoacylase%2Fcarboxypeptidase	-2.29089	4.89359	3.51137e-09
rr - wild type	anti-sense	228547	228714	-	NGR_c02020		hypothetical protein	1.04066	2.05717	0.00150699
rr - wild type	sense	228814	229023	+	NGR_c02030		hypothetical protein	1.66332	3.16745	5.53668e-13
rr - wild type	sense	252837	252911	-	NGR_c02200	trnT2	-	2.34839	5.09256	0.000315445
rr - wild type	sense	255437	256819	+	NGR_c02240	hisD	histidinol dehydrogenase	1.46449	2.75965	1.13827e-08
rr - wild type	sense	256816	257292	+	NGR_c02250		hypothetical protein	1.56036	2.94927	2.72922e-08
rr - wild type	sense	257334	257765	+	NGR_c02260		low molecular weight tyrosine phosphatase protein	1.90735	3.75118	2.2027e-05
rr - wild type	sense	259386	259461	+	NGR_c02300	trnF	-	1.2115	2.31578	0.0118961
rr - wild type	sense	291461	292831	+	NGR_c02500		carbohydrate kinase contains FGGY family domain	-1.16203	2.23772	0.0110881
rr - wild type	sense	302190	303869	+	NGR_c02610	fliF	flagellar MS-ring protein	1.09338	2.13373	0.0475278
rr - wild type	sense	322029	322937	+	NGR_c02840		flagellin C protein	-1.24053	2.36286	5.167e-05
rr - wild type	anti-sense	331533	332096	+	NGR_c02920		lytic transglycosylase-like protein%2C catalytic	-1.92339	3.79314	0.025102
rr - wild type	sense	385091	385167	+	NGR_c03370	trnH	-	2.40464	5.29504	3.48053e-13
rr - wild type	anti-sense	391364	392407	-	NGR_c03440		extracelluar solute-binding protein%2C family 1	1.9683	3.91308	2.61257e-06
rr - wild type	sense	414034	414666	+	NGR_c03690		hypothetical protein	-1.37163	2.58762	0.0232101
rr - wild type	sense	415368	415441	-	NGR_c03710	trnQ1	-	2.14866	4.43414	3.03728e-08
rr - wild type	sense	423828	424910	+	NGR_c03790		alcohol dehydrogenase%2C zinc-binding domain-containing protein	-1.95658	3.88141	3.68308e-06
rr - wild type	sense	425034	425909	+	NGR_c03800		dienelactone hydrolase family protein	-1.30483	2.47055	0.00831298
rr - wild type	anti-sense	425950	426861	-	NGR_c03810		LysR family transcriptional regulator	-1.65428	3.14767	0.0129794
rr - wild type	sense	428188	428484	+	NGR_c03830		hypothetical protein	1.78477	3.44564	8.66369e-07
rr - wild type	sense	429776	431149	-	NGR_c03850		glutamate--cysteine ligase	1.67933	3.2028	1.7955e-09
rr - wild type	sense	435564	436838	+	NGR_c03900		hypothetical protein	1.03474	2.04875	0.00137382
rr - wild type	sense	443721	444470	-	NGR_c03970		exported ErfK%2FYbiS%2FYhnG family protein	-1.45365	2.73899	7.41898e-07
rr - wild type	sense	450434	451141	+	NGR_c04040		glutathione S-transferase	2.71733	6.57654	6.77467e-23
rr - wild type	sense	457852	458148	-	NGR_c04090	groES	co-chaperonin GroES	1.23775	2.35831	0.00403595
rr - wild type	sense	472916	474277	+	NGR_c04220		Zn-dependent protease%2C PmbA-like protein	1.58053	2.99079	1.36481e-10
rr - wild type	sense	483406	484746	+	NGR_c04310		sensory box%2FGGDEF family protein	-1.07821	2.11141	0.000851815
rr - wild type	sense	484823	485614	-	NGR_c04320		hypothetical protein	1.40898	2.6555	4.25898e-05
rr - wild type	anti-sense	484823	485614	-	NGR_c04320		hypothetical protein	-1.18542	2.2743	0.0161328
rr - wild type	sense	503183	503833	+	NGR_c04510		glutatione S-transferase	4.2543	19.0841	3.69155e-23
rr - wild type	sense	504972	506129	-	NGR_c04530		radical SAM protein	1.30239	2.46638	0.000471599
rr - wild type	sense	512822	513688	+	NGR_c04610		peptidase	2.35478	5.11515	2.09099e-15
rr - wild type	sense	513831	514022	+	NGR_c04620		hypothetical protein	1.49581	2.82022	1.58829e-05
rr - wild type	sense	520488	521360	+	NGR_c04680		AraC family transcriptional regulator	1.85002	3.60504	3.09154e-14
rr - wild type	anti-sense	522473	522979	+	NGR_c04720		hypothetical protein	1.58953	3.00951	1.77153e-05
rr - wild type	sense	525048	527759	-	NGR_c04750		c-di-GMP phosphodiesterase A-related protein	-1.11661	2.16837	0.00189676
rr - wild type	sense	527435	528475	-	NGR_c04760		spermidine%2Fputrescine ABC transporter periplasmic spermidine%2Fputrescine-binding protein	-1.44444	2.72158	0.000118212
rr - wild type	sense	528584	529777	-	NGR_c04770		transmembrane MFS family transporter protein	-1.1973	2.2931	0.0138325
rr - wild type	anti-sense	551187	553124	-	NGR_c04950		1-deoxy-D-xylulose-5-phosphate synthase	1.5905	3.01154	0.00701722
rr - wild type	sense	557276	558244	-	NGR_c05000		oxidoreductase	1.33684	2.52597	0.00325533
rr - wild type	sense	564606	566021	+	NGR_c05080		Zn-dependent protease protein	1.79298	3.46531	1.01907e-09
rr - wild type	sense	566031	566534	+	NGR_c05090		acetyltransferase	1.7109	3.27365	1.93529e-07
rr - wild type	sense	570265	571377	+	NGR_c05130		polysaccharide deacetylase protein	-1.50059	2.82959	0.000128327
rr - wild type	sense	572195	572647	+	NGR_c05150		hypothetical protein	-1.18032	2.26627	0.000426454
rr - wild type	sense	572856	573908	+	NGR_c05160	dnaJ3	chaperone protein DnaJ	-1.30349	2.46826	0.00202778
rr - wild type	anti-sense	577607	578707	+	NGR_c05210	ribA	riboflavin biosynthesis protein	1.26294	2.39985	0.0274401
rr - wild type	sense	579704	580588	+	NGR_c05230	ctaC	cytochrome c oxidase subunit II	1.37967	2.60208	8.94963e-07
rr - wild type	anti-sense	623864	624160	-	NGR_c05670		hypothetical protein	3.01791	8.09993	6.30623e-05
rr - wild type	sense	624384	624458	+	NGR_c05680	trnQ2	-	1.86154	3.63395	1.83433e-08
rr - wild type	sense	642375	642761	+	NGR_c05860		transposase number 1 for insertion sequence NGRIS-11a	1.75582	3.37718	0.00484024
rr - wild type	sense	649747	652140	-	NGR_c05940		dehydrogenase	-1.35973	2.56636	0.00244778
rr - wild type	anti-sense	666518	667792	-	NGR_c06120		paral putative tRNA synthase	-2.45453	5.48136	3.46518e-07
rr - wild type	anti-sense	684103	685077	+	NGR_c06290		ribose ABC transporter	-1.18678	2.27645	0.00778458
rr - wild type	sense	696355	697146	-	NGR_c06410	fabG2	3-oxoacyl-ACP reductase	1.46862	2.76756	3.75005e-06
rr - wild type	sense	709105	710652	-	NGR_c06540		ABC transporter ATP-binding protein	1.20823	2.31054	0.000282161
rr - wild type	sense	713124	715115	+	NGR_c06570	cbbT	transketolase	1.21418	2.32009	0.0163204
rr - wild type	sense	720957	722402	+	NGR_c06640		NAD%28P%29 transhydrogenase subunit beta	1.01848	2.02578	6.59936e-05
rr - wild type	sense	757111	757596	+	NGR_c06980		hypothetical protein	-1.12332	2.17847	0.018393
rr - wild type	sense	775148	775570	+	NGR_c07160		OsmC-like organic hydroperoxide resistance protein	1.39171	2.62389	0.000127664
rr - wild type	anti-sense	778345	779175	-	NGR_c07200		aldo%2Fketo reductase	2.04641	4.13078	0.0211387
rr - wild type	sense	784301	785506	-	NGR_c07260		MFS permease	1.45973	2.75056	0.00218883
rr - wild type	anti-sense	792143	793057	+	NGR_c07340	cycG	diheme cytochrome c-type	2.22924	4.68888	2.21873e-08
rr - wild type	sense	793145	793648	-	NGR_c07350		acetyltransferase	1.5337	2.89527	5.33741e-05
rr - wild type	sense	795452	797788	-	NGR_c07380		glucose dehydrogenase	-1.79009	3.45836	2.22904e-06
rr - wild type	anti-sense	804709	804942	-	NGR_c07440		hypothetical protein	-1.45182	2.73554	0.000292141
rr - wild type	sense	804957	805379	+	NGR_c07450		hypothetical protein	-1.53306	2.89398	5.46584e-05
rr - wild type	sense	805436	805777	+	NGR_c07460		molecuar chaperone DnaK	-2.04966	4.14009	2.68881e-06
rr - wild type	sense	818471	819451	+	NGR_c07620		peptidoglycan-binding protein	-1.06083	2.08614	4.93604e-06
rr - wild type	anti-sense	819648	819998	+	NGR_c07630		hypothetical protein	-1.18123	2.26771	0.00627067
rr - wild type	anti-sense	848880	849917	+	NGR_c07890		hypothetical protein	1.38561	2.61282	4.69988e-05
rr - wild type	sense	858314	858784	+	NGR_c07980		AsnC family transcriptional regulator	1.05208	2.07352	0.00527181
rr - wild type	sense	858912	859814	+	NGR_c07990		diacylglycerol kinase protein	2.14608	4.42624	3.09889e-16
rr - wild type	anti-sense	859826	861310	-	NGR_c08000		hypothetical protein	1.86028	3.63079	1.58867e-08
rr - wild type	anti-sense	866670	867011	-	NGR_c08080		hypothetical protein	2.94983	7.7266	3.32102e-07
rr - wild type	sense	871080	872111	+	NGR_c08140		outer membrane protein y4fJ precursor	1.23031	2.34618	6.25315e-06
rr - wild type	sense	882234	882386	+	NGR_c08250		hypothetical protein	2.08515	4.24318	2.2905e-13
rr - wild type	anti-sense	882548	883171	+	NGR_c08260		hypothetical protein	-1.16637	2.24446	0.00767868
rr - wild type	sense	886208	887206	-	NGR_c08310		glycerophosphoryl diester phosphodiesterase	1.93797	3.83165	6.25714e-16
rr - wild type	sense	897670	898002	-	NGR_c08390		transcription regulator protein	1.4077	2.65315	0.0072568
rr - wild type	sense	898054	898536	+	NGR_c08400		hypothetical protein	1.44665	2.72575	0.000102641
rr - wild type	sense	908891	909970	+	NGR_c08490	nadA	quinolinate synthetase	1.85793	3.62488	0.0006976
rr - wild type	sense	913252	914217	-	NGR_c08530		hypothetical protein	1.55361	2.9355	5.09726e-07
rr - wild type	sense	914222	914761	-	NGR_c08540		hypothetical protein	1.79839	3.47831	6.96208e-06
rr - wild type	sense	914763	915371	-	NGR_c08550		hydrolase protein	1.34726	2.54428	5.22754e-05
rr - wild type	sense	915368	916216	-	NGR_c08560		aminomethyltransferase protein	1.74892	3.36107	6.72779e-11
rr - wild type	sense	929245	931137	+	NGR_c08710		ABC transporter ATP-binding protein	1.86996	3.65522	9.04393e-15
rr - wild type	sense	931246	931944	+	NGR_c08720		phosphatidylserine decarboxylase	1.24842	2.3758	1.29799e-05
rr - wild type	sense	931954	932817	+	NGR_c08730	pssA	CDP-diacylglycerol--serine O-phosphatidyltransferase	1.24816	2.37539	0.000136595
rr - wild type	sense	968713	968991	+	NGR_c09090		hypothetical protein	2.99857	7.9921	1.305e-07
rr - wild type	sense	980724	981362	+	NGR_c09220		outer membrane protein	1.54364	2.9153	1.33711e-09
rr - wild type	anti-sense	981446	982036	-	NGR_c09230		glutathione S-transferase	1.06192	2.08771	0.00208641
rr - wild type	anti-sense	982751	983194	-	NGR_c09250		hypothetical protein	2.08401	4.23985	0.0112948
rr - wild type	sense	1010342	1011970	-	NGR_c09450	groEL	chaperonin GroEL	1.43082	2.696	4.59025e-08
rr - wild type	sense	1012094	1012312	-	NGR_c09460		hypothetical protein	1.34305	2.53688	1.81003e-06
rr - wild type	sense	1018735	1019199	-	NGR_c09520		transmembrane protein	1.85247	3.61118	7.58345e-15
rr - wild type	anti-sense	1019277	1020290	-	NGR_c09530		delta-aminolevulinic acid dehydratase	1.61537	3.0639	0.0209538
rr - wild type	sense	1026275	1026895	+	NGR_c09600		riboflavin synthase subunit alpha	1.54846	2.92504	4.55627e-07
rr - wild type	sense	1026989	1027339	-	NGR_c09610		hypothetical protein	1.51592	2.85981	6.14019e-05
rr - wild type	anti-sense	1038251	1038781	+	NGR_c09740		MerR family transcriptional regulator	-2.49066	5.62035	9.9607e-05
rr - wild type	sense	1038789	1039634	-	NGR_c09750		universal stress protein	-2.832	7.12061	8.4283e-07
rr - wild type	sense	1040331	1041266	-	NGR_c09780		protease	-2.21553	4.64452	0.00122844
rr - wild type	sense	1041273	1042250	-	NGR_c09790		protease YhbU	-1.55871	2.9459	0.0280644
rr - wild type	anti-sense	1042860	1044368	+	NGR_c09810		3-octaprenyl-4-hydroxybenzoate carboxy-lyase	-1.91261	3.76491	0.00024857
rr - wild type	sense	1044404	1045090	-	NGR_c09820	nnrU	NnrU protein	-2.07155	4.20338	0.00797975
rr - wild type	sense	1045270	1045425	-	NGR_c09830		hypothetical protein	-3.03265	8.18309	0.000475671
rr - wild type	sense	1047024	1048370	+	NGR_c09860	norB	nitric-oxide reductase subunit B	1.63171	3.09881	0.00218243
rr - wild type	sense	1049387	1051282	+	NGR_c09880	norD	NorD protein required for nitric oxide reductase %28Nor%29 activity	1.48677	2.80262	0.000161784
rr - wild type	sense	1051638	1052990	-	NGR_c09890	hemN	coproporphyrinogen III oxidase	-1.73611	3.33135	0.0128578
rr - wild type	sense	1053225	1053500	+	NGR_c09900		amylo-alpha-1%2C6-glucosidase family	-1.66113	3.16264	0.00317836
rr - wild type	sense	1055909	1057120	-	NGR_c09940		membrane protein%2C NnrS-like protein	-1.32063	2.49775	0.0551525
rr - wild type	sense	1057371	1058501	+	NGR_c09950	nirK	copper-containing nitrite reductase	-1.59226	3.01522	0.000709107
rr - wild type	sense	1058614	1059528	+	NGR_c09960	nirV	NirV periplasmic nitrate reductase	-1.68777	3.22159	0.00706762
rr - wild type	sense	1060443	1060886	+	NGR_c09980		pseudoazurin precursor	-2.21498	4.64276	7.28354e-05
rr - wild type	sense	1061151	1061336	+	NGR_c09990	napE	periplasmic nitrate reductase subunit NapE	-1.95429	3.87525	1.48297e-07
rr - wild type	sense	1061344	1061838	+	NGR_c10000	napF	periplasmic nitrate reductase ferredoxin NapF	-1.37818	2.5994	0.0022341
rr - wild type	sense	1061831	1062118	+	NGR_c10010	napD	periplasmic nitrate reductase subunit NapD	-1.34563	2.54141	0.00217841
rr - wild type	sense	1062066	1064597	+	NGR_c10020	napA	nitrate reductase catalytic subunit	-1.34058	2.53253	0.000880132
rr - wild type	sense	1064567	1065070	+	NGR_c10030	napB	NapB periplasmic nitrate reductase	-1.47325	2.77646	0.0451714
rr - wild type	sense	1065074	1065775	+	NGR_c10040	napC	NapC membrane protein%2C e-donor to periplasmic nitrate reductase	-1.62444	3.08322	0.000144229
rr - wild type	sense	1067701	1067777	-	NGR_c10070	trnP2	-	3.49543	11.2779	4.24376e-09
rr - wild type	sense	1068265	1069515	-	NGR_c10090		transmembrane protein	-1.76197	3.39161	5.88251e-06
rr - wild type	sense	1069512	1071122	-	NGR_c10100		glycosyl transferase family protein	-1.57143	2.972	5.15647e-05
rr - wild type	anti-sense	1077385	1078125	-	NGR_c10160		DNA repair protein	-1.95802	3.88528	0.0324745
rr - wild type	sense	1082088	1082555	-	NGR_c10220	rpsI	30S ribosomal protein S9	1.21953	2.3287	0.0106669
rr - wild type	sense	1082558	1083022	-	NGR_c10230	rplM	50S ribosomal protein L13	1.29831	2.45941	0.00254169
rr - wild type	anti-sense	1105584	1109045	+	NGR_c10430		GtrA family protein%2C selenocysteine-containing	1.66278	3.16627	0.0118419
rr - wild type	sense	1109592	1109667	-	NGR_c10450	trnV1	-	1.90242	3.7384	6.54054e-07
rr - wild type	sense	1110223	1110299	+	NGR_c10470	trnD2	-	1.0756	2.1076	1.05503e-05
rr - wild type	sense	1139001	1140230	-	NGR_c10740		hypothetical protein	-1.72393	3.30336	1.01172e-06
rr - wild type	sense	1143851	1145218	+	NGR_c10800	pleD	response regulator PleD	-1.0882	2.12608	0.000423036
rr - wild type	sense	1183657	1184685	+	NGR_c11160		peptide chain release factor 2	1.18023	2.26614	0.000109712
rr - wild type	sense	1186227	1186302	+	NGR_c11190	trnT3	-	2.35341	5.11031	2.70151e-05
rr - wild type	sense	1192970	1193197	-	NGR_c11300		hypothetical protein	-1.43151	2.69728	9.49841e-06
rr - wild type	sense	1193288	1193524	-	NGR_c11310		hypothetical protein	-1.61415	3.06132	0.000420131
rr - wild type	sense	1193587	1193754	-	NGR_c11320		hypothetical protein	-1.09469	2.13567	0.00387727
rr - wild type	sense	1200475	1200720	-	NGR_c11390		hypothetical protein	-1.37234	2.58891	2.01471e-06
rr - wild type	sense	1201466	1202986	+	NGR_c11420		hypothetical protein	-1.08378	2.11958	8.19636e-05
rr - wild type	sense	1206515	1207774	-	NGR_c11490		hypothetical protein	-1.59911	3.02956	4.52521e-08
rr - wild type	sense	1209212	1209766	-	NGR_c11520		hypothetical protein	1.35902	2.56511	0.0139513
rr - wild type	sense	1211814	1212014	-	NGR_c11570		hypothetical protein	1.90312	3.74021	1.58811e-09
rr - wild type	sense	1221595	1221679	+	NGR_c11710	trnY	-	1.02618	2.03662	0.011003
rr - wild type	sense	1225732	1226160	+	NGR_c11780	rplK	50S ribosomal protein L11	1.29082	2.44668	0.000112378
rr - wild type	sense	1242796	1243569	+	NGR_c11910	rplC	50S ribosomal protein L3	-1.07414	2.10547	6.14019e-05
rr - wild type	anti-sense	1249900	1250433	+	NGR_c12060	rplF	50S ribosomal protein L6	-1.66833	3.17846	0.0372161
rr - wild type	anti-sense	1252446	1253786	+	NGR_c12100	secY	preprotein translocase subunit SecY	-1.15855	2.23233	0.00124083
rr - wild type	anti-sense	1262388	1263170	-	NGR_c12210		chaperone protein	2.01141	4.03176	0.021736
rr - wild type	sense	1271383	1271467	+	NGR_c12330	trnL1	-	3.13429	8.78042	9.53918e-07
rr - wild type	anti-sense	1271383	1271467	+	NGR_c12330	trnL1	-	-1.46049	2.75202	0.00099957
rr - wild type	sense	1283059	1284459	+	NGR_c12440		L-serine dehydratase	1.21614	2.32324	5.5056e-08
rr - wild type	anti-sense	1284536	1284973	+	NGR_c12450		hypothetical protein	-1.96392	3.9012	1.12767e-06
rr - wild type	sense	1289302	1289913	-	NGR_c12500		hypothetical protein	-1.18534	2.27416	0.00231314
rr - wild type	sense	1307131	1307592	+	NGR_c12690		acetyltransferase	-1.0933	2.13361	1.27719e-05
rr - wild type	anti-sense	1312577	1313893	+	NGR_c12730		oxidoreductase	-1.97706	3.93689	0.000180908
rr - wild type	sense	1313900	1314490	-	NGR_c12740		hypothetical protein	-1.02776	2.03886	0.0595937
rr - wild type	sense	1315349	1316119	+	NGR_c12760	tpiA	triosephosphate isomerase	1.28726	2.44065	3.54255e-06
rr - wild type	sense	1322801	1323847	+	NGR_c12820	pdhA2	pyruvate dehydrogenase E1 component subunit alpha	1.10999	2.15845	1.1286e-05
rr - wild type	sense	1327593	1328174	+	NGR_c12870		acetyltransferase protein	1.07074	2.1005	0.022554
rr - wild type	sense	1328193	1329638	+	NGR_c12880		dihydrolipoamide dehydrogenase	1.20078	2.29864	0.0105597
rr - wild type	sense	1329714	1329965	+	NGR_c12890		transmembrane protein	-1.06937	2.09851	0.000168213
rr - wild type	sense	1331818	1332267	+	NGR_c12920		oligoketide cyclase%2Flipid transport protein	1.35423	2.55661	0.000102285
rr - wild type	anti-sense	1332255	1332752	-	NGR_c12930	cinA	competence%2Fdamage-inducible protein CinA	1.61264	3.05811	1.16757e-05
rr - wild type	anti-sense	1361456	1362256	+	NGR_c13210		hydrolase family protein	1.08629	2.12327	0.0478402
rr - wild type	sense	1364428	1364781	+	NGR_c13250	clpS	ATP-dependent Clp protease adaptor protein ClpS	1.0253	2.03538	7.9538e-05
rr - wild type	sense	1367371	1368108	+	NGR_c13270		hypothetical protein	1.42211	2.67978	0.000895277
rr - wild type	sense	1368189	1368449	+	NGR_c13280		hypothetical protein	2.19505	4.57907	0.000709251
rr - wild type	anti-sense	1368463	1368882	-	NGR_c13290		HIT family protein	1.90658	3.7492	0.00414478
rr - wild type	anti-sense	1405645	1407015	+	NGR_c13640	dgt	deoxyguanosinetriphosphate triphosphohydrolase-like protein	1.47199	2.77404	1.8802e-05
rr - wild type	anti-sense	1421582	1423117	+	NGR_c13780		lipoprotein	-1.04062	2.05711	0.00785356
rr - wild type	anti-sense	1430157	1431104	+	NGR_c13860		transporter%2C drug%2Fmetabolite exporter family	2.62591	6.17273	8.95476e-05
rr - wild type	sense	1431106	1432869	-	NGR_c13870		protein Gid-like protein	2.56125	5.90218	2.62217e-19
rr - wild type	sense	1433785	1433985	-	NGR_c13890		hypothetical protein	1.59883	3.02897	3.15307e-08
rr - wild type	anti-sense	1441190	1441981	-	NGR_c13970	radC	DNA repair protein RadC	-1.10419	2.14978	2.85926e-06
rr - wild type	anti-sense	1442811	1443371	-	NGR_c13990		sugar fermentation stimulation protein-like protein	1.90921	3.75603	3.40722e-07
rr - wild type	sense	1451200	1451275	-	NGR_c14050	trnE1	-	1.53437	2.89662	3.846e-05
rr - wild type	sense	1451466	1451540	-	NGR_c14060	trnE2	-	1.16338	2.23982	0.000131577
rr - wild type	anti-sense	1453831	1454751	+	NGR_c14080		hypothetical protein	2.01313	4.03658	0.00612738
rr - wild type	sense	1455542	1455616	-	NGR_c14090	trnE3	-	1.78756	3.45231	3.08239e-06
rr - wild type	sense	1455835	1455909	-	NGR_c14100	trnE4	-	1.8277	3.54971	2.96715e-06
rr - wild type	sense	1460319	1460395	+	NGR_c14170	trnR2	-	1.82537	3.54397	0.0019749
rr - wild type	anti-sense	1460796	1461197	+	NGR_c14180		hypothetical protein	-1.7229	3.30099	2.1225e-05
rr - wild type	anti-sense	1461323	1462402	-	NGR_c14190		hypothetical protein	1.10702	2.15401	0.00101948
rr - wild type	sense	1477781	1478752	+	NGR_c14370		AraC family transcriptional regulator	2.04164	4.11713	7.05101e-08
rr - wild type	sense	1479106	1480011	+	NGR_c14380	glxB	glutamine amidotransferase-like protein GlxB	1.79171	3.46226	3.17939e-08
rr - wild type	sense	1480050	1480736	+	NGR_c14390	glxC	GlxC protein	2.35682	5.12241	6.10079e-09
rr - wild type	sense	1480751	1482079	+	NGR_c14400	glxD	glutamate synthase large subunit-like protein	1.14963	2.21857	8.0355e-05
rr - wild type	sense	1482162	1483469	+	NGR_c14410	glnT	glutamine synthetase	1.10889	2.15679	0.000669636
rr - wild type	anti-sense	1509719	1510414	+	NGR_c14670		transmembrane protein	-1.00362	2.00503	0.0167986
rr - wild type	anti-sense	1512973	1516485	+	NGR_c14690		transcription-repair coupling factor	1.00725	2.01007	0.00657091
rr - wild type	sense	1516535	1517200	-	NGR_c14700	dsb	Dsb family thioredoxin protein	1.17418	2.25664	0.000283967
rr - wild type	sense	1520320	1520649	-	NGR_c14730		hemimethylated DNA-binding region	1.86221	3.63565	1.48639e-17
rr - wild type	sense	1520821	1522230	-	NGR_c14740	glnA3	glutamine synthetase	1.34573	2.54159	2.2884e-07
rr - wild type	sense	1529278	1529760	-	NGR_c14830		hypothetical protein	-1.21513	2.32161	0.0505419
rr - wild type	sense	1530162	1530608	+	NGR_c14850		prophage protein	-1.0735	2.10453	0.00474285
rr - wild type	anti-sense	1531468	1532205	-	NGR_c14870		hypothetical protein	-1.20433	2.30431	2.96956e-05
rr - wild type	sense	1538263	1539381	+	NGR_c14930		alanine dehydrogenase	1.4695	2.76925	0.00087903
rr - wild type	sense	1545344	1545634	+	NGR_c15040		hypothetical protein	2.17895	4.52824	2.54618e-19
rr - wild type	sense	1553239	1554264	-	NGR_c15120		LacI family transcriptional regulator	1.24869	2.37626	0.0520308
rr - wild type	anti-sense	1554332	1555696	+	NGR_c15130		sugar ABC transporter substrate-binding protein	1.49326	2.81525	0.00918222
rr - wild type	sense	1555710	1556426	-	NGR_c15140		alpha%2Fbeta hydrolase fold protein	1.33186	2.51726	3.12944e-06
rr - wild type	sense	1566198	1566533	+	NGR_c15260		XdhC%2FCoxI family protein	1.36024	2.56728	4.46905e-07
rr - wild type	anti-sense	1567237	1568853	+	NGR_c15280		Molybdopterin biosynthesis enzyme	1.74811	3.35918	0.0408021
rr - wild type	sense	1567237	1568853	+	NGR_c15280		Molybdopterin biosynthesis enzyme	1.26896	2.40988	6.35221e-09
rr - wild type	sense	1568858	1569175	+	NGR_c15290		regulator protein of competence-specific genes	1.05808	2.08215	0.00671492
rr - wild type	anti-sense	1582697	1583863	+	NGR_c15400		cysteine desulfurase	1.86357	3.63908	0.0152228
rr - wild type	sense	1602920	1603723	-	NGR_c15560		hypothetical protein	1.20699	2.30856	8.41216e-05
rr - wild type	sense	1603845	1606766	-	NGR_c15570	uvrA	excinuclease ABC subunit A	1.10752	2.15475	8.02364e-09
rr - wild type	sense	1607050	1607568	+	NGR_c15580		single-stranded DNA-binding protein	1.0462	2.06508	9.94834e-06
rr - wild type	sense	1612505	1612583	-	NGR_c15620		-	2.61725	6.13579	3.94731e-22
rr - wild type	sense	1612705	1612785	-	NGR_c15630		-	2.48813	5.61052	7.39289e-14
rr - wild type	sense	1612866	1612961	-	NGR_c15640		hypothetical protein	1.20571	2.3065	0.0251337
rr - wild type	anti-sense	1617971	1618984	+	NGR_c15700	lpsE	lipopolysaccharide core biosynthesis glycosyl transferase LpsE	1.32419	2.50393	0.0353091
rr - wild type	sense	1618993	1620048	-	NGR_c15710	lpsB	lipopolysaccharide core biosynthesis mannosyltransferase LpsB	1.36482	2.57544	0.0081595
rr - wild type	anti-sense	1626909	1627847	+	NGR_c15760		zinc protease protein	1.31287	2.48435	0.0490389
rr - wild type	anti-sense	1627889	1628887	-	NGR_c15770		oxidoreductase%2C aldo%2Fketo reductase family	-1.08029	2.11446	0.0198002
rr - wild type	anti-sense	1631503	1632903	+	NGR_c15800		multidrug efflux protein	1.0428	2.06022	0.0144394
rr - wild type	anti-sense	1640578	1641168	-	NGR_c15900		hypothetical protein	-1.36285	2.57193	5.87846e-05
rr - wild type	sense	1649612	1650061	+	NGR_c15990		transposase number 2 for insertion sequence NGRIS-4i	4.21595	18.5835	3.88104e-24
rr - wild type	sense	1660101	1661141	-	NGR_c16090		lipoprotein	-1.65465	3.14847	2.34244e-19
rr - wild type	anti-sense	1665384	1666028	+	NGR_c16170		transmembrane protein	-1.03449	2.04839	1.29799e-05
rr - wild type	anti-sense	1672110	1674338	+	NGR_c16260	purL	phosphoribosylformylglycinamidine synthase II	1.21376	2.31941	0.0176802
rr - wild type	sense	1685117	1685293	+	NGR_c16400		hypothetical protein	1.44372	2.72021	0.000615096
rr - wild type	anti-sense	1685297	1686100	-	NGR_c16410	murI	glutamate racemase	1.65119	3.14092	0.0133652
rr - wild type	sense	1694044	1695129	-	NGR_c16470	recA	recombinase A	1.32166	2.49954	2.39403e-07
rr - wild type	anti-sense	1701461	1701880	-	NGR_c16520	dank	molecuar chaperone DnaK	-1.02876	2.04026	0.000220738
rr - wild type	sense	1703060	1704547	+	NGR_c16540		hypothetical protein	2.50375	5.67156	1.39298e-22
rr - wild type	sense	1704697	1705623	+	NGR_c16550		hypothetical protein	2.31901	4.98988	1.0235e-11
rr - wild type	anti-sense	1732439	1733914	+	NGR_c16790	fbcF2	coproporphyrinogen III oxidase	1.34235	2.53564	0.000242089
rr - wild type	sense	1745465	1746109	+	NGR_c16900		autoinducer synthetase-like protein %2C NgrI	1.79883	3.47938	4.18572e-05
rr - wild type	anti-sense	1749349	1751031	-	NGR_c16950	nadE2	NAD synthetase	1.6031	3.03795	0.0590536
rr - wild type	sense	1756752	1758143	-	NGR_c17000		glutathione reductase	1.37552	2.59461	2.90945e-06
rr - wild type	anti-sense	1759896	1760579	+	NGR_c17030		phosphoglycolate phosphatase	-1.57483	2.97901	6.44962e-08
rr - wild type	sense	1764730	1765800	+	NGR_c17060		diguanylate cyclase	-1.16947	2.2493	1.53603e-06
rr - wild type	anti-sense	1765913	1766521	-	NGR_c17070		pyridoxine biosynthesis protein	-2.04145	4.1166	2.38608e-13
rr - wild type	anti-sense	1774910	1775515	-	NGR_c17160	hcpD	beta-lactamase HcpD precursor	1.72146	3.2977	0.0137057
rr - wild type	sense	1774910	1775515	-	NGR_c17160	hcpD	beta-lactamase HcpD precursor	-1.06799	2.09651	0.0136827
rr - wild type	sense	1775643	1777919	-	NGR_c17170		OmpA family protein	1.01568	2.02186	0.00123421
rr - wild type	sense	1787437	1788153	-	NGR_c17290		exopolysaccharide biosynthesis protein	1.38636	2.61419	0.0166471
rr - wild type	sense	1788406	1789941	+	NGR_c17310		two component sensor kinase	-1.15954	2.23386	1.14624e-06
rr - wild type	anti-sense	1789963	1790550	-	NGR_c17320	dgkA	diacylglycerol kinase	-1.23134	2.34786	0.00498031
rr - wild type	sense	1792843	1793544	+	NGR_c17350		hypothetical protein	1.2266	2.34015	9.29523e-06
rr - wild type	sense	1799339	1800265	-	NGR_c17410		ABC transporter ATP-binding protein	1.10174	2.14614	0.000238608
rr - wild type	sense	1805002	1806810	-	NGR_c17460		methyl-accepting chemotaxis protein	-1.26984	2.41135	2.61257e-06
rr - wild type	sense	1807456	1807989	+	NGR_c17480		hypothetical protein	-1.46639	2.76329	0.00956327
rr - wild type	sense	1808767	1811751	+	NGR_c17500	uvrB	excinuclease ABC subunit B	1.46062	2.75226	1.43426e-14
rr - wild type	sense	1815979	1816227	-	NGR_c17560		hypothetical protein	-1.48298	2.79525	1.81003e-06
rr - wild type	sense	1817796	1818482	+	NGR_c17590		fumarylpyruvate hydrolase protein	1.0239	2.0334	0.00145658
rr - wild type	sense	1818541	1819071	+	NGR_c17600		ferripyochelin binding protein-like protein	1.25179	2.38136	0.0209538
rr - wild type	anti-sense	1821112	1822095	-	NGR_c17640		zinc containing nucleotide binding%2FATPase protein	1.20637	2.30756	0.0341696
rr - wild type	sense	1822285	1823307	+	NGR_c17650	znuA	high-affinity zinc uptake system protein ZnuA precursor	1.70558	3.2616	7.21952e-07
rr - wild type	sense	1825921	1826496	+	NGR_c17680	dctQ	tripartite ATP-independent periplasmictransporter%2C DctQ component	1.47245	2.77492	0.00785356
rr - wild type	anti-sense	1828435	1828803	-	NGR_c17700		hypothetical protein	1.37182	2.58797	5.59009e-05
rr - wild type	sense	1828914	1829771	-	NGR_c17710		transposase number 4 for insertion sequence NGRIS-16a	1.42317	2.68174	8.18045e-08
rr - wild type	sense	1831205	1831558	-	NGR_c17730		transposase number 2 for insertion sequence NGRIS-16a	1.43243	2.69901	5.31696e-05
rr - wild type	sense	1831555	1831989	-	NGR_c17740		transposase number 1 for insertion sequence NGRIS-16a	1.72082	3.29623	9.56801e-08
rr - wild type	sense	1832194	1833300	-	NGR_c17750	dctP	TRAP dicarboxylate transporter subunit DctP	2.77341	6.83722	7.6971e-38
rr - wild type	sense	1834828	1835961	-	NGR_c17770		oxidoreductase protein	1.65308	3.14505	0.0159542
rr - wild type	sense	1851993	1853564	-	NGR_c17930	fixG	nitrogen fixation protein FixG	-2.06834	4.19403	0.0173518
rr - wild type	sense	1856063	1856794	-	NGR_c17980	fixO2	cbb3-type cytochrome c oxidase subunit II	-1.25407	2.38513	0.00389401
rr - wild type	sense	1856807	1858426	-	NGR_c17990	fixN2	cbb3-type cytochrome c oxidase subunit I	-2.13216	4.38373	0.00641196
rr - wild type	anti-sense	1874274	1874918	-	NGR_c18180	cobO	cob%28I%29yrinic acid a%2Cc-diamide adenosyltransferase	1.68877	3.22381	0.00406068
rr - wild type	anti-sense	1874929	1878954	-	NGR_c18190	cobN	cobaltochelatase subunit CobN	1.46204	2.75498	0.000446623
rr - wild type	anti-sense	1897279	1897983	-	NGR_c18360		hypothetical protein	2.53071	5.77854	5.82541e-08
rr - wild type	sense	1904368	1904670	+	NGR_c18440		hypothetical protein	2.19238	4.5706	0.00887937
rr - wild type	sense	1906452	1907414	+	NGR_c18460		methyltetrahydrofolate:corrinoid%2Firon-sulfur protein methyltransferase	2.22327	4.66951	1.11012e-08
rr - wild type	sense	1907805	1908146	+	NGR_c18480		hypothetical protein	1.20502	2.30541	0.0261088
rr - wild type	sense	1908306	1910381	+	NGR_c18490		electron transfer protein	1.19924	2.29619	0.00139282
rr - wild type	sense	1918980	1920227	-	NGR_c18600		two-component response regulator	-1.05187	2.07321	0.00129306
rr - wild type	sense	1937933	1938223	+	NGR_c18760		hypothetical protein	-1.02152	2.03005	0.0251175
rr - wild type	sense	1938290	1938586	+	NGR_c18770		hypothetical protein	-1.08254	2.11776	0.0518856
rr - wild type	anti-sense	1939196	1939486	+	NGR_c18790		hypothetical protein	-1.38424	2.61035	0.0339002
rr - wild type	sense	1948507	1948953	-	NGR_c18910		hypothetical protein	-1.78194	3.43889	0.0279891
rr - wild type	sense	1948950	1950560	-	NGR_c18920		hypothetical protein	-1.52143	2.87075	0.0262722
rr - wild type	sense	1952313	1953308	-	NGR_c18960		phage major head protein	-2.1293	4.37506	0.000220799
rr - wild type	sense	1958950	1961004	-	NGR_c19030		hypothetical protein	-1.18567	2.27469	0.0213845
rr - wild type	sense	1961004	1962368	-	NGR_c19040	gp2	DNA packaging protein Gp2	-1.65735	3.15436	0.00929631
rr - wild type	sense	1965126	1965569	+	NGR_c19100		hypothetical protein	-1.09056	2.12957	0.0309406
rr - wild type	sense	1972116	1972871	-	NGR_c19210		hypothetical protein	1.37058	2.58574	4.76741e-09
rr - wild type	sense	1973033	1974025	-	NGR_c19220		hypothetical protein	1.8638	3.63966	7.90387e-14
rr - wild type	sense	1976492	1976567	+	NGR_c19250	lrnK2	-	1.60289	3.03751	0.0127686
rr - wild type	anti-sense	1981053	1981628	-	NGR_c19300		glutathione-dependent formaldehyde-activating protein	1.94373	3.847	0.00325001
rr - wild type	anti-sense	1986336	1986548	+	NGR_c19350		hypothetical protein	-2.11808	4.34117	0.000491371
rr - wild type	sense	1986336	1986548	+	NGR_c19350		hypothetical protein	-1.27832	2.42556	0.0512221
rr - wild type	sense	1991612	1992781	+	NGR_c19410		hypothetical protein	-1.31999	2.49665	4.74001e-05
rr - wild type	anti-sense	1991612	1992781	+	NGR_c19410		hypothetical protein	-1.17375	2.25597	0.0123837
rr - wild type	sense	2014177	2015295	+	NGR_c19590		RND family efflux transporter MFP subunit	-1.22231	2.3332	0.000126999
rr - wild type	anti-sense	2015299	2018529	+	NGR_c19600		AcrB%2FAcrD%2FAcrF family protein	-1.07159	2.10175	0.00099957
rr - wild type	sense	2015299	2018529	+	NGR_c19600		AcrB%2FAcrD%2FAcrF family protein	-1.02621	2.03667	0.000164236
rr - wild type	sense	2018498	2019316	-	NGR_c19610	ubiE4	ubiquinone%2Fmenaquinone biosynthesis methyltransferase	-1.67585	3.19508	1.04142e-07
rr - wild type	anti-sense	2023893	2025917	-	NGR_c19670		lipopolysaccharide modification acyltransferase	1.93962	3.83606	1.1097e-12
rr - wild type	anti-sense	2028981	2030000	-	NGR_c19700		adenylate%2Fguanylate cyclase	-1.22388	2.33574	0.00159167
rr - wild type	sense	2033184	2033438	+	NGR_c19750		hypothetical protein	1.21568	2.3225	0.0164028
rr - wild type	sense	2045418	2046137	+	NGR_c19850	asr	aspartate racemase protein	2.97357	7.85478	8.72099e-19
rr - wild type	sense	2046205	2046321	+	NGR_c19860		hypothetical protein	2.86391	7.27984	1.07572e-08
rr - wild type	anti-sense	2046402	2046806	-	NGR_c19870		transcriptional regulator	2.4381	5.41926	0.000201106
rr - wild type	anti-sense	2046961	2047848	+	NGR_c19880		nucleoside-diphosphate-sugar epimerase	2.66147	6.32675	0.000313289
rr - wild type	anti-sense	2047984	2048595	+	NGR_c19890		2-hydroxychromene-2-carboxylate isomerase protein	2.25985	4.78941	0.000815989
rr - wild type	sense	2048616	2049017	-	NGR_c19900		transmembrane protein	1.96274	3.89801	5.23834e-07
rr - wild type	sense	2049001	2049153	-	NGR_c19910		hypothetical protein	2.00769	4.02139	1.32657e-07
rr - wild type	anti-sense	2055403	2055858	-	NGR_c19980		hypothetical protein	-1.31984	2.49638	1.74741e-06
rr - wild type	anti-sense	2072876	2074654	-	NGR_c20170	ilvI	acetolactate synthase 3 catalytic subunit	2.62467	6.16744	0.00105219
rr - wild type	sense	2076424	2078460	+	NGR_c20190		P-loop ATPase	-1.48391	2.79706	2.72274e-08
rr - wild type	sense	2083906	2084091	-	NGR_c20260		hypothetical protein	1.00593	2.00824	0.0210449
rr - wild type	sense	2084099	2085031	-	NGR_c20270		transmembrane serine protease	1.07124	2.10124	8.58228e-05
rr - wild type	sense	2085028	2086113	-	NGR_c20280		transmembrane serine protease	1.14823	2.21642	5.58487e-07
rr - wild type	sense	2135367	2135777	+	NGR_c20760		hypothetical protein	-1.25715	2.39023	0.00428312
rr - wild type	sense	2139080	2139790	-	NGR_c20790		phosphoribosyl transferase protein	-1.02952	2.04135	0.0477549
rr - wild type	sense	2141498	2141998	+	NGR_c20810		CreA family protein	1.79973	3.48154	3.36326e-14
rr - wild type	anti-sense	2142097	2142399	-	NGR_c20820		hypothetical protein	2.75328	6.7425	7.53036e-05
rr - wild type	sense	2142652	2143044	-	NGR_c20830		hypothetical protein	-1.11366	2.16394	0.00205584
rr - wild type	sense	2146589	2147188	+	NGR_c20870	senC	electron transport protein	1.0051	2.00708	0.00500711
rr - wild type	anti-sense	2147321	2148196	+	NGR_c20880	prmA	50S ribosomal protein L11 methyltransferase	2.4443	5.44262	0.00174389
rr - wild type	sense	2148248	2148520	-	NGR_c20890		hypothetical protein	2.40413	5.29317	1.58519e-12
rr - wild type	sense	2181204	2181601	-	NGR_c21170		-	1.16998	2.25009	0.000383007
rr - wild type	sense	2181653	2182864	-	NGR_c21180		N-methyl-l-tryptophan oxidase	1.56584	2.96049	1.44321e-05
rr - wild type	sense	2183149	2183682	-	NGR_c21190		transglycosylase protein	1.33487	2.52253	6.30605e-06
rr - wild type	anti-sense	2184670	2185488	-	NGR_c21210		DnaJ family molecular chaperone	1.17688	2.26087	0.027291
rr - wild type	sense	2192631	2193410	+	NGR_c21280		glycosyl hydrolase%2Flysozyme	-1.29055	2.44622	6.17341e-06
rr - wild type	sense	2194913	2195851	+	NGR_c21300		ABC transporter permease	-1.25298	2.38333	0.00361592
rr - wild type	anti-sense	2210141	2211286	-	NGR_c21430		dehydrogenase	1.8045	3.49309	0.00017558
rr - wild type	anti-sense	2211283	2212668	-	NGR_c21440		aldehyde dehydrogenase	1.63082	3.0969	0.0350454
rr - wild type	sense	2211283	2212668	-	NGR_c21440		aldehyde dehydrogenase	1.04181	2.05881	0.0224266
rr - wild type	sense	2222327	2222800	+	NGR_c21540	ribH1	riboflavin synthase subunit beta	2.24937	4.75475	9.98254e-09
rr - wild type	anti-sense	2222873	2223199	-	NGR_c21550		cold-shock domain family protein-related protein	2.44297	5.4376	4.03674e-06
rr - wild type	sense	2231736	2233325	+	NGR_c21620		ABC transporter substrate-binding protein	1.10634	2.15299	0.000991364
rr - wild type	sense	2235257	2236888	+	NGR_c21650		ABC transporter ATP-binding protein	1.08165	2.11645	0.000383008
rr - wild type	sense	2259934	2260785	+	NGR_c21830		LysR family transcriptional regulator	1.11447	2.16515	0.0204285
rr - wild type	anti-sense	2259934	2260785	+	NGR_c21830		LysR family transcriptional regulator	-1.07107	2.10099	0.0115903
rr - wild type	anti-sense	2260925	2262613	-	NGR_c21840		hypothetical protein	1.71116	3.27425	0.00218883
rr - wild type	anti-sense	2271074	2271307	-	NGR_c21960		hypothetical protein	-1.09942	2.14269	0.000481441
rr - wild type	sense	2271491	2272672	-	NGR_c21970		TPR domain-containing protein	-1.32509	2.50549	1.09027e-05
rr - wild type	sense	2272702	2272917	-	NGR_c21980		hypothetical protein	-1.32283	2.50156	4.89965e-06
rr - wild type	sense	2272941	2274695	-	NGR_c21990	cya4	adenylate cyclase Cya3	-1.05994	2.08484	2.00413e-06
rr - wild type	sense	2274745	2275113	-	NGR_c22000		XRE family transcriptional regulator	-1.05838	2.08259	1.98802e-06
rr - wild type	sense	2277001	2277567	+	NGR_c22040	nuoI2	NADH-quinone oxidoreductase subunit I2	-1.09273	2.13277	0.000313289
rr - wild type	anti-sense	2277710	2278150	+	NGR_c22050		hypothetical protein	-1.11588	2.16727	0.00365233
rr - wild type	sense	2280827	2282089	-	NGR_c22070	nuoF1	NADH dehydrogenase I subunit F1	-1.07713	2.10984	4.83335e-05
rr - wild type	sense	2285396	2286835	-	NGR_c22130	nuoN1	NADH-quinone oxidoreductase subunit N1	-1.27729	2.42383	4.52502e-05
rr - wild type	sense	2290069	2290323	-	NGR_c22160		hypothetical protein	-1.23857	2.35965	0.0271648
rr - wild type	sense	2290320	2291783	-	NGR_c22170		monovalent cation%2FH%2B antiporter subunit D	-1.04413	2.06212	0.000117637
rr - wild type	sense	2291788	2292090	-	NGR_c22180		NADH-ubiquinone oxidoreductase%2C subunit 4L	-1.18382	2.27177	0.00913863
rr - wild type	sense	2310949	2311434	-	NGR_c22300		hypothetical protein	1.79795	3.47725	0.038705
rr - wild type	sense	2312209	2312973	-	NGR_c22310		phosphoesterase	1.31973	2.4962	0.00431559
rr - wild type	anti-sense	2316507	2317283	+	NGR_c22350		transposase number 2 for insertion sequence NGRIS-3g	1.08765	2.12527	0.00026002
rr - wild type	sense	2321918	2322529	-	NGR_c22400		hypothetical protein	1.76657	3.40244	1.06647e-06
rr - wild type	anti-sense	2323350	2323637	+	NGR_c22420		hypothetical protein	1.30746	2.47506	0.0526903
rr - wild type	anti-sense	2326320	2326718	-	NGR_c22460		hypothetical protein	4.19452	18.3095	6.87626e-24
rr - wild type	sense	2349035	2349604	-	NGR_c22650		hypothetical protein	-1.95879	3.88736	9.66599e-14
rr - wild type	sense	2350624	2352678	-	NGR_c22670	rpoD	RNA polymerase sigma factor RpoD	1.47722	2.78411	1.01398e-14
rr - wild type	sense	2368688	2369098	+	NGR_c22820		hypothetical protein	1.23555	2.35472	0.00051182
rr - wild type	sense	2376379	2376696	-	NGR_c22910		hypothetical protein	1.69022	3.22706	1.5195e-13
rr - wild type	sense	2410978	2411712	+	NGR_c23210		amino acid ABC transporter substrate binding protein	-1.24836	2.37572	0.000856953
rr - wild type	sense	2421314	2422573	-	NGR_c23320		polyA polymerase family protein	1.12457	2.18036	0.00117101
rr - wild type	sense	2422570	2423202	-	NGR_c23330		NTP pyrophosphohydrolase	1.5251	2.87807	2.01713e-05
rr - wild type	sense	2423199	2423822	-	NGR_c23340		hypothetical protein	1.57964	2.98895	0.000510416
rr - wild type	sense	2439198	2439791	-	NGR_c23470	clpP3	ATP-dependent Clp protease proteolytic subunit	1.2129	2.31804	7.10614e-08
rr - wild type	sense	2440638	2441102	-	NGR_c23490		7-cyano-7-deazaguanine reductase	1.48672	2.8025	1.75426e-05
rr - wild type	anti-sense	2440638	2441102	-	NGR_c23490		7-cyano-7-deazaguanine reductase	-1.05763	2.08151	5.45801e-06
rr - wild type	anti-sense	2441131	2442048	-	NGR_c23500		cation efflux system protein	-1.2498	2.37809	8.52943e-06
rr - wild type	anti-sense	2448042	2449088	-	NGR_c23540		thioesterase domain-containing protein	2.10828	4.31178	1.07277e-08
rr - wild type	sense	2448042	2449088	-	NGR_c23540		thioesterase domain-containing protein	1.17238	2.25383	0.000581285
rr - wild type	sense	2448471	2449166	+	NGR_c23550		hypothetical protein	2.41319	5.3265	2.7414e-11
rr - wild type	anti-sense	2448471	2449166	+	NGR_c23550		hypothetical protein	1.16724	2.24581	0.0403075
rr - wild type	sense	2449188	2450867	-	NGR_c23560	fhs	formate--tetrahydrofolate ligase	1.49595	2.82049	1.27121e-05
rr - wild type	anti-sense	2449188	2450867	-	NGR_c23560	fhs	formate--tetrahydrofolate ligase	1.34143	2.53402	0.000242089
rr - wild type	sense	2450954	2452174	-	NGR_c23570		transmembrane protein	1.62929	3.09361	3.65092e-10
rr - wild type	sense	2452178	2453467	-	NGR_c23580		hypothetical protein	1.32234	2.50071	1.04573e-06
rr - wild type	sense	2453487	2455400	-	NGR_c23590		hypothetical protein	1.05683	2.08036	4.42026e-05
rr - wild type	sense	2455402	2456550	-	NGR_c23600		hypothetical protein	1.04297	2.06047	0.000166441
rr - wild type	sense	2456612	2457700	-	NGR_c23610		hypothetical protein	1.25964	2.39435	8.85676e-07
rr - wild type	sense	2462241	2462984	+	NGR_c23670		pyridoxamine oxidase protein	-1.26746	2.40737	0.000256731
rr - wild type	anti-sense	2467063	2468709	-	NGR_c23710	aglA2	alpha-glucosidase	1.22756	2.34171	0.0224305
rr - wild type	anti-sense	2473061	2474065	+	NGR_c23760		hypothetical protein	-1.46741	2.76524	0.00151141
rr - wild type	sense	2476901	2477674	-	NGR_c23790	map2	methionine aminopeptidase	1.44203	2.71704	0.0176459
rr - wild type	sense	2498793	2500355	+	NGR_c24030	rhlE	dead-box ATP-dependent RNA helicase	1.41838	2.67286	1.25837e-05
rr - wild type	sense	2514758	2515741	+	NGR_c24160		LysR family transcriptional regulator	1.06198	2.08779	0.041312
rr - wild type	sense	2525638	2525714	+	NGR_c24250	trnR3	-	1.05687	2.08041	0.00431559
rr - wild type	sense	2526597	2527085	-	NGR_c24270		hypothetical protein	-1.49087	2.81058	3.3083e-05
rr - wild type	sense	2588207	2589394	+	NGR_c24900		RND family efflux transporter MFP subunit	1.29333	2.45094	2.05219e-08
rr - wild type	sense	2592871	2593551	+	NGR_c24920		Crp family transcriptional regulator	-3.1772	9.04548	5.90369e-06
rr - wild type	anti-sense	2593558	2594169	-	NGR_c24930	ureG	urease accessory protein UreG	-2.37288	5.17973	0.00219001
rr - wild type	sense	2615958	2616890	+	NGR_c25210		exopolysaccharide production inositol monophosphatase	1.07154	2.10167	0.00631346
rr - wild type	sense	2654803	2655258	+	NGR_c25570		Rrf2 family protein	1.17856	2.26351	7.13605e-06
rr - wild type	sense	2672486	2672818	-	NGR_c25730		hypothetical protein	-1.7373	3.33411	0.00731159
rr - wild type	sense	2672840	2673070	-	NGR_c25740	fixS1	FixS2 nitrogen fixation protein	-1.34884	2.54706	0.0523718
rr - wild type	sense	2673067	2675385	-	NGR_c25750	fixI2	FixI2 E1-E2 type cation ATPase	-1.11391	2.16431	0.00045612
rr - wild type	sense	2675340	2676146	-	NGR_c25760		cytochrome c oxidase subunit I	-1.29888	2.46038	0.00843213
rr - wild type	sense	2676174	2676362	-	NGR_c25770		hypothetical protein	-1.47237	2.77477	0.0218203
rr - wild type	sense	2676362	2677243	-	NGR_c25780	fixP1	FixP3 cytochrome c oxidase membrane anchored subunit	-1.20842	2.31085	0.00684788
rr - wild type	sense	2678181	2679872	-	NGR_c25810	fixN1	cbb3-type cytochrome c oxidase subunit I	-1.29721	2.45753	0.000165321
rr - wild type	sense	2684991	2686067	-	NGR_c25880	mdh	malate%2FL-sulfolactate dehydrogenase	2.93497	7.64738	0.000850111
rr - wild type	sense	2709652	2710122	+	NGR_c26100	paaD	phenylacetic acid degradation protein PaaD	-1.21052	2.31421	0.0287184
rr - wild type	sense	2717527	2717811	-	NGR_c26180	paaB	phenylacetate-CoA oxygenase subunit PaaB	-1.07225	2.1027	0.0291192
rr - wild type	sense	2718825	2719241	-	NGR_c26200		beta-ketoadipyl CoA thiolase	-1.14343	2.20906	0.00313599
rr - wild type	anti-sense	2730814	2731845	+	NGR_c26290		AraC family transcriptional regulator	2.53356	5.79001	0.00171368
rr - wild type	sense	2731967	2733154	-	NGR_c26300	fdhA1	glutathione-independent formaldehyde dehydrogenase	2.43	5.38895	0.0121859
rr - wild type	sense	2733444	2734550	-	NGR_c26310		dioxygenase reductase subunit	2.21309	4.63667	0.0397239
rr - wild type	sense	2734568	2735815	-	NGR_c26320		ring hydroxylating dioxygenase subunit	2.09276	4.26564	0.0209538
rr - wild type	sense	2738332	2739438	-	NGR_c26360		hypothetical protein	1.54618	2.92043	0.0046574
rr - wild type	sense	2749524	2750504	-	NGR_c26450		hypothetical protein	1.42491	2.68498	0.0212505
rr - wild type	sense	2756008	2756083	-	NGR_c26500	trnA2	-	1.11433	2.16494	0.000316383
rr - wild type	anti-sense	2758724	2760679	+	NGR_c26530		metalloendopeptidase	1.93385	3.82073	4.25813e-12
rr - wild type	sense	2760750	2763356	-	NGR_c26540	clpB	endopeptidase Clp ATP-binding subunit ClpB	1.98499	3.95859	6.1537e-17
rr - wild type	sense	2771265	2772011	+	NGR_c26610	ubiG	3-demethylubiquinone-9 3-methyltransferase	1.02229	2.03113	0.00239989
rr - wild type	anti-sense	2774508	2775455	+	NGR_c26660		SAM-dependent methyltransferase protein	-1.59282	3.01638	1.50485e-05
rr - wild type	sense	2775738	2776058	-	NGR_c26670		hypothetical protein	-1.15611	2.22855	2.73869e-05
rr - wild type	anti-sense	2780167	2782872	+	NGR_c26720	secA	preprotein translocase subunit SecA	-1.28356	2.4344	0.00669581
rr - wild type	sense	2783017	2784438	+	NGR_c26730		polysaccharide export related protein	-1.03961	2.05567	0.00102538
rr - wild type	sense	2784435	2785709	+	NGR_c26740		hypothetical protein	-1.05961	2.08436	0.00720901
rr - wild type	sense	2789602	2793474	+	NGR_c26780		glycosyl transferase	-1.02788	2.03902	0.000229918
rr - wild type	sense	2796194	2796279	-	NGR_c26800	trnL4	-	1.84192	3.58486	0.00300197
rr - wild type	anti-sense	2805164	2806048	+	NGR_c26920	hbdA	3-hydroxybutyryl-CoA dehydrogenase	1.66522	3.17162	0.000780124
rr - wild type	sense	2806074	2806748	-	NGR_c26930		Thiol:disulfide interchange protein TlpA	1.75603	3.37768	2.40838e-05
rr - wild type	anti-sense	2806775	2808178	+	NGR_c26940	argH	argininosuccinate lyase	1.27389	2.41813	0.00270099
rr - wild type	sense	2822678	2823442	-	NGR_c27090		methyltransferase	1.23861	2.35972	3.15098e-05
rr - wild type	anti-sense	2825919	2826695	-	NGR_c27130		hypothetical protein	1.76497	3.39868	0.0427622
rr - wild type	sense	2836605	2836754	+	NGR_c27240		hypothetical protein	1.55984	2.94821	0.00218062
rr - wild type	sense	2848864	2849805	+	NGR_c27360		AraC family transcriptional regulator	1.47719	2.78407	0.00641978
rr - wild type	anti-sense	2860220	2860468	-	NGR_c27450		hypothetical protein	-1.08799	2.12578	0.00225524
rr - wild type	sense	2862607	2862843	-	NGR_c27490		hypothetical protein	1.53122	2.8903	5.21813e-07
rr - wild type	sense	2864507	2865496	-	NGR_c27510		membrane-bound dehydrogenase oxidoreductase protein	-1.58235	2.99457	0.00310852
rr - wild type	sense	2867497	2867573	-	NGR_c27530	trnM3	-	1.58587	3.00189	4.39896e-06
rr - wild type	sense	2867708	2868904	-	NGR_c27540	mnmA	tRNA-specific 2-thiouridylase MnmA	1.0941	2.13479	0.000108975
rr - wild type	anti-sense	2869874	2870155	+	NGR_c27560		hypothetical protein	-2.3307	5.03049	0.00464022
rr - wild type	anti-sense	2910669	2911181	-	NGR_c27930	ruvC	Holliday junction resolvase	2.27534	4.84111	2.94798e-07
rr - wild type	sense	2911350	2912348	+	NGR_c27940		oxidoreductase protein	1.85763	3.62411	5.56679e-05
rr - wild type	sense	2928692	2929717	+	NGR_c28100	fbaB	fructose-bisphosphate aldolase	1.11458	2.16532	0.000242089
rr - wild type	sense	2936505	2938307	+	NGR_c28180		ABC transporter%2C ATP-binding protein%2C ATPase	2.17173	4.50565	4.26123e-13
rr - wild type	sense	2938556	2939548	+	NGR_c28190		hypothetical protein	1.41954	2.675	0.000395451
rr - wild type	sense	2960131	2961999	+	NGR_c28420		oligoendopeptidase F	2.27992	4.85651	6.69446e-23
rr - wild type	sense	2962045	2963202	+	NGR_c28430		aminodeoxychorismate synthase	2.02349	4.06567	5.79724e-10
rr - wild type	anti-sense	2962045	2963202	+	NGR_c28430		aminodeoxychorismate synthase	-1.27944	2.42745	0.0460148
rr - wild type	sense	2963199	2963825	+	NGR_c28440		hypothetical protein	2.08051	4.22956	0.00505756
rr - wild type	anti-sense	2963790	2964740	-	NGR_c28450		GGDEF family regulator	1.18628	2.27565	0.0019469
rr - wild type	anti-sense	2968353	2970230	+	NGR_c28490		5%27-nucleotidase	-1.15339	2.22436	0.020355
rr - wild type	anti-sense	2970346	2971383	+	NGR_c28500	hemH	ferrochelatase	-1.82054	3.53213	6.72779e-11
rr - wild type	sense	2971434	2971721	-	NGR_c28510		hypothetical protein	-1.66478	3.17065	1.37138e-06
rr - wild type	sense	2971822	2973078	-	NGR_c28520	arcA2	arginine deiminase	-2.32465	5.00946	8.64661e-23
rr - wild type	sense	2973093	2974526	-	NGR_c28530		arginine%2Fornithine antiporter	-1.86368	3.63934	5.67828e-11
rr - wild type	sense	2974849	2976276	-	NGR_c28540		amino acid%2Fpolyamine transporter I	-1.37467	2.59309	0.000166028
rr - wild type	sense	2976538	2977017	+	NGR_c28550		hypothetical protein	-1.35493	2.55785	0.000144436
rr - wild type	sense	2978527	2981679	+	NGR_c28570		Acr%2FRND family efflux transmembrane transporter	-1.22277	2.33394	0.000306656
rr - wild type	sense	2981759	2983195	-	NGR_c28580		amidohydrolase	-1.46654	2.76358	1.19664e-08
rr - wild type	sense	2983357	2985243	-	NGR_c28590		response regulator%2FGGDEF domain transcriptional regulator	-1.48617	2.80144	9.67859e-09
rr - wild type	sense	2986552	2987019	+	NGR_c28610		hypothetical protein	1.79673	3.47431	0.000218872
rr - wild type	sense	2987048	2987653	+	NGR_c28620		hypothetical protein	1.09247	2.13238	0.0125281
rr - wild type	sense	3003490	3003951	-	NGR_c28710		molecular chaperone small heat shock protein	3.4839	11.1881	1.84825e-35
rr - wild type	sense	3008084	3008158	+	NGR_c28770	trnV2	-	1.34721	2.5442	0.000260573
rr - wild type	sense	3009482	3009649	-	NGR_c28790		hypothetical protein	-1.2249	2.33739	2.50897e-05
rr - wild type	sense	3009951	3010631	-	NGR_c28800		hypothetical protein	-1.03779	2.05308	0.00446977
rr - wild type	anti-sense	3017220	3017666	-	NGR_c28850		MarR family transcriptional regulator	1.44797	2.72823	0.0125368
rr - wild type	sense	3051434	3052834	-	NGR_c29100	pntB	pyridine nucleotide transhydrogenase %28proton pump%29 subunit beta	1.60849	3.04932	5.64956e-06
rr - wild type	sense	3052844	3053254	-	NGR_c29110	pntA1	transmembrane NAD%28P%29 transhydrogenase subunit alpha part 2	2.17119	4.50394	0.00796884
rr - wild type	sense	3053255	3054403	-	NGR_c29120	pntA2	nicotinamide nucleotide transhydrogenase%2C subunit alpha1	2.98611	7.92334	1.03615e-21
rr - wild type	sense	3063223	3064314	+	NGR_c29210		cobalamin synthesis protein%2FP47K family protein	2.20867	4.62248	5.35234e-22
rr - wild type	sense	3064454	3065443	+	NGR_c29220		WD-40 repeat-containing protein	1.90339	3.74091	1.02234e-12
rr - wild type	anti-sense	3065597	3066043	-	NGR_c29230		hypothetical protein	1.76457	3.39773	0.000910939
rr - wild type	sense	3067062	3067652	-	NGR_c29250		acetyltransferase protein	1.97555	3.93278	0.0090428
rr - wild type	anti-sense	3071121	3072167	+	NGR_c29300		nickel ABC transporter%2C permease protein	1.97484	3.93084	0.000572952
rr - wild type	sense	3072357	3072566	-	NGR_c29310		hypothetical protein	2.41089	5.31802	3.23158e-19
rr - wild type	sense	3072569	3073267	-	NGR_c29320		acetyltransferase protein	2.48803	5.6101	4.64517e-24
rr - wild type	sense	3073373	3074071	-	NGR_c29330		hypothetical protein	2.87171	7.31932	4.15503e-24
rr - wild type	sense	3079386	3079784	-	NGR_c29400		hypothetical protein	-2.22514	4.67555	0.0189553
rr - wild type	anti-sense	3097899	3098276	-	NGR_c29550		hypothetical protein	-1.24928	2.37723	0.000275864
rr - wild type	sense	3103814	3104470	-	NGR_c29600		hypothetical protein	-1.25586	2.38809	0.00071323
rr - wild type	sense	3126325	3126957	-	NGR_c29800	cobH	precorrin-8X methylmutase	-1.29056	2.44623	0.00132637
rr - wild type	sense	3126960	3128327	-	NGR_c29810	cobG	precorrin-3B synthase CobG	-1.82981	3.5549	2.21692e-06
rr - wild type	sense	3159765	3161009	+	NGR_c30080		hypothetical protein	-1.90277	3.73932	4.1844e-15
rr - wild type	sense	3162426	3164435	+	NGR_c30100		transmembrane GGDEF%2FEAL domain-containing protein	-1.66402	3.16899	1.13727e-08
rr - wild type	sense	3187094	3187169	-	NGR_c30340	trnA3	-	1.14456	2.21079	0.000316743
rr - wild type	sense	3198960	3199036	-	NGR_c30490	trnR4	-	1.23271	2.35008	0.00387727
rr - wild type	sense	3199236	3200132	+	NGR_c30500		sugar kinase%2Fputative transcriptional regulator	1.1139	2.16431	0.00477401
rr - wild type	anti-sense	3210388	3211593	-	NGR_c30600		ABC transporter substrate-binding protein	2.64076	6.23658	0.00250203
rr - wild type	sense	3217574	3218794	-	NGR_c30700	hemA	5-aminolevulinate synthase	-1.08217	2.11722	0.0138593
rr - wild type	anti-sense	3229197	3234755	+	NGR_c30790		hypothetical protein	1.34081	2.53294	0.0106555
rr - wild type	sense	3234962	3235438	-	NGR_c30800		hypothetical protein	1.49759	2.82371	5.71795e-05
rr - wild type	sense	3236092	3237015	+	NGR_c30820	arcA1	arginase	1.62307	3.0803	2.64634e-05
rr - wild type	anti-sense	3236092	3237015	+	NGR_c30820	arcA1	arginase	1.60082	3.03315	0.0456589
rr - wild type	sense	3239401	3241182	+	NGR_c30850		methyl-accepting chemotaxis protein	1.99979	3.99943	0.0193782
rr - wild type	anti-sense	3241462	3241695	-	NGR_c30860	fdsD	NAD-dependent formate dehydrogenase subunit delta	1.65368	3.14636	0.0443223
rr - wild type	anti-sense	3253619	3254689	+	NGR_c30960		ATP-binding protein of sugar ABC transporter	1.34346	2.5376	0.0541376
rr - wild type	sense	3256798	3258522	+	NGR_c31000		ABC transporter substrate-binding protein	1.48907	2.80708	0.000280131
rr - wild type	sense	3266511	3267614	+	NGR_c31090		dehydrogenase	2.92816	7.61138	3.66349e-05
rr - wild type	anti-sense	3281001	3282407	-	NGR_c31220	lpdA1	dihydrolipoamide dehydrogenase	1.34523	2.54071	0.000437613
rr - wild type	anti-sense	3284509	3285750	-	NGR_c31260	sucB2	dihydrolipoamide succinyltransferase	1.78904	3.45586	5.86232e-05
rr - wild type	sense	3307003	3307665	-	NGR_c31470		outer membrane lipoproteins carrier protein	1.13243	2.19227	2.48092e-05
rr - wild type	anti-sense	3310767	3312194	-	NGR_c31490		ammonium transport protein	-1.22775	2.34202	0.0222646
rr - wild type	sense	3312222	3312560	-	NGR_c31500		nitrogen regulatory protein PII	1.11282	2.16268	0.00550953
rr - wild type	sense	3312811	3313695	-	NGR_c31510		acyl-CoA thioesterase	2.00746	4.02073	2.02748e-05
rr - wild type	sense	3313784	3314998	+	NGR_c31520		2-octaprenyl-6-methoxyphenyl hydroxylase	1.30162	2.46506	7.19134e-05
rr - wild type	sense	3318282	3318887	+	NGR_c31560	leuD	isopropylmalate isomerase small subunit	1.59435	3.01959	6.26085e-11
rr - wild type	anti-sense	3328506	3328862	+	NGR_c31650		hypothetical protein	1.71606	3.28538	0.00210704
rr - wild type	sense	3329653	3330303	+	NGR_c31680		acetyltransferase	1.76427	3.39701	8.49578e-11
rr - wild type	sense	3346118	3349471	-	NGR_c31860	dnaE1	DNA polymerase III subunit alpha	1.06963	2.0989	0.00686352
rr - wild type	sense	3349468	3350895	-	NGR_c31870		DNA-repair protein	2.08546	4.2441	0.000156928
rr - wild type	sense	3350936	3351889	-	NGR_c31880		hypothetical protein	1.31732	2.49202	0.00324465
rr - wild type	sense	3352058	3352492	+	NGR_c31890		hypothetical protein	1.27515	2.42025	1.34616e-10
rr - wild type	sense	3365107	3365424	-	NGR_c32030		hypothetical protein	1.73208	3.32207	1.1559e-09
rr - wild type	sense	3365426	3365719	-	NGR_c32040		transmembrane protein	1.83884	3.57722	2.60587e-10
rr - wild type	sense	3377272	3377802	+	NGR_c32170	rplS	50S ribosomal protein L19	1.44007	2.71333	1.52717e-05
rr - wild type	sense	3378762	3379583	+	NGR_c32190		amino acid ABC transporter%2C permease protein%2C 3-TM region%2C His%2FGlu%2FGln%2FArg%2Fopine	1.18347	2.27122	0.00748029
rr - wild type	sense	3382075	3382449	-	NGR_c32230	rpsP	30S ribosomal protein S16	1.84976	3.60441	9.607e-05
rr - wild type	sense	3382852	3384408	-	NGR_c32250		signal recognition particle protein	1.21736	2.32521	3.95598e-06
rr - wild type	sense	3385243	3386250	+	NGR_c32270		hypothetical protein	1.91293	3.76573	6.40919e-07
rr - wild type	anti-sense	3391188	3391781	+	NGR_c32320		hypothetical protein	-1.26134	2.39719	0.000243615
rr - wild type	sense	3391802	3392095	-	NGR_c32330		hypothetical protein	-1.35842	2.56404	0.000165369
rr - wild type	sense	3392220	3392831	-	NGR_c32340		periplasmic protein thiol%2Fdisulfide oxidoreductase	-1.15104	2.22075	0.000274848
rr - wild type	sense	3393001	3393771	-	NGR_c32350		heme exporter protein CcmC	-1.1296	2.18797	0.00299091
rr - wild type	sense	3400719	3401456	-	NGR_c32420		hypothetical protein	1.08224	2.11733	8.70297e-07
rr - wild type	sense	3401668	3404223	-	NGR_c32440		hypothetical protein	2.02011	4.05614	4.83559e-12
rr - wild type	sense	3404220	3404945	-	NGR_c32450		ABC transporter ATP-binding protein	2.04371	4.12305	3.18707e-15
rr - wild type	sense	3405014	3405655	+	NGR_c32460		lipolytic protein%2C G-D-S-L family precursor	1.38607	2.61367	4.08175e-06
rr - wild type	sense	3413540	3414019	-	NGR_c32560		MarR family transcriptional regulator	-1.21697	2.32459	2.8234e-06
rr - wild type	anti-sense	3421180	3422691	+	NGR_c32640		peptidase M48%2C Ste24p	-1.39163	2.62375	0.0532174
rr - wild type	anti-sense	3437301	3438356	+	NGR_c32780	hisC2	histidinol-phosphate aminotransferase	1.34382	2.53823	0.0447342
rr - wild type	anti-sense	3468033	3469565	+	NGR_c32950		aldehyde dehydrogenase	-1.41709	2.67046	0.000966964
rr - wild type	anti-sense	3471733	3473070	+	NGR_c32980		beta alanine--pyruvate transaminase	-2.38972	5.24057	0.0019954
rr - wild type	sense	3492639	3494702	-	NGR_c33160		peptidyl-dipeptidase Dcp	1.613	3.05886	5.13668e-08
rr - wild type	sense	3497150	3497848	+	NGR_c33190		phosphatidic acid phosphatase type 2	2.96922	7.83112	1.87111e-20
rr - wild type	anti-sense	3497978	3499870	-	NGR_c33200		shikimate transporter	1.0027	2.00375	0.000175282
rr - wild type	sense	3514762	3516183	-	NGR_c33300		Fmu %28Sun%29 domain-containing protein	1.69317	3.23366	1.48283e-07
rr - wild type	sense	3516183	3517142	-	NGR_c33310		heat shock protein HtpX	1.53571	2.89931	1.14944e-07
rr - wild type	anti-sense	3522383	3524290	-	NGR_c33370		AMP-dependent synthetase and ligase	-1.00092	2.00128	0.0430623
rr - wild type	sense	3529670	3530560	-	NGR_c33420		ParB-like partition protein	-1.57709	2.98367	6.34104e-07
rr - wild type	sense	3530593	3531387	-	NGR_c33430		cobyrinic acid a%2Cc-diamide synthase	-1.12187	2.17629	0.000382692
rr - wild type	sense	3531399	3532043	-	NGR_c33440	gidB	16S rRNA methyltransferase GidB	-1.24036	2.36258	0.000572093
rr - wild type	anti-sense	3540101	3540700	+	NGR_c33510		Maf-like protein	-1.5696	2.96821	0.0544724
rr - wild type	sense	3560502	3561479	+	NGR_c33700		sugar ABC transporter permease	-1.24193	2.36515	0.0243713
rr - wild type	anti-sense	3564869	3565123	-	NGR_c33740		hypothetical protein	-1.07114	2.1011	7.72319e-07
rr - wild type	sense	3565176	3565613	+	NGR_c33750		transmembrane protein	2.06053	4.1714	8.91023e-20
rr - wild type	sense	3565699	3566454	+	NGR_c33760		hypothetical protein	1.76748	3.40459	6.69591e-13
rr - wild type	sense	3572245	3572568	-	NGR_c33820	trxA	thioredoxin	2.01116	4.03105	1.51679e-22
rr - wild type	sense	3593086	3593559	+	NGR_c33960		LysM domain%2FBON superfamily protein	-1.63138	3.0981	0.00160398
rr - wild type	sense	3599429	3599986	+	NGR_c34050	hslV	ATP-dependent protease peptidase subunit	2.61132	6.11063	3.0925e-23
rr - wild type	sense	3599976	3600497	+	NGR_c34060		N-acetyltransferase GCN5	2.67171	6.37182	3.86983e-26
rr - wild type	sense	3600494	3601798	+	NGR_c34070	hslU	ATP-dependent protease ATP-binding subunit HslU	2.72627	6.61742	1.05887e-32
rr - wild type	sense	3622879	3622954	+	NGR_c34230	trnA4	-	1.10871	2.15653	0.000341083
rr - wild type	sense	3650297	3653050	-	NGR_c34460		sensor protein	-1.0743	2.1057	3.31254e-05
rr - wild type	sense	3669919	3670485	-	NGR_c34610	tadE1	pilus assembly protein contains TadE domain	-1.30941	2.4784	3.68147e-05
rr - wild type	anti-sense	3703734	3704726	+	NGR_c34950		pfkB family carbohydrate kinase	-1.2743	2.41882	0.0573847
rr - wild type	sense	3715835	3717760	-	NGR_c35070	dnaK	molecular chaperone DnaK	2.18177	4.5371	7.10895e-37
rr - wild type	sense	3757015	3757761	+	NGR_c35380		CysZ-like protein	2.90095	7.4692	1.2877e-16
rr - wild type	sense	3757818	3758039	+	NGR_c35390		SlyX-like protein	2.36478	5.15075	4.7907e-19
rr - wild type	anti-sense	3758103	3759095	-	NGR_c35400		basic membrane lipoprotein	1.83421	3.56577	4.55676e-09
rr - wild type	sense	3759312	3759962	-	NGR_c35410	msrA2	methionine sulfoxide reductase A	2.13945	4.40594	6.81235e-18
rr - wild type	sense	3760011	3760328	-	NGR_c35420		hypothetical protein	1.72502	3.30584	1.53943e-05
rr - wild type	sense	3760618	3760707	+	NGR_c35430	trnS3	-	1.94957	3.86259	0.00190681
rr - wild type	anti-sense	3760852	3762474	+	NGR_c35440		ABC transporter-like%2C ATP-binding protein	-1.32867	2.51172	0.0371326
rr - wild type	sense	3769675	3769812	+	NGR_c35530		hypothetical protein	2.82677	7.09483	9.65361e-14
rr - wild type	anti-sense	3769917	3770285	-	NGR_c35540		glyoxalase%2Fbleomycin resistance protein%2Fdioxygenase	1.79415	3.46811	0.0262162
rr - wild type	anti-sense	3772069	3772677	-	NGR_c35570		histidine triad %28HIT%29 protein	2.14462	4.42176	1.24207e-17
rr - wild type	sense	3772663	3774600	+	NGR_c35580	dnaX	DNA polymerase III subunits gamma and tau	1.96559	3.90572	8.19408e-21
rr - wild type	sense	3774661	3774984	+	NGR_c35590		hypothetical protein	1.34351	2.53767	0.000408961
rr - wild type	anti-sense	3778865	3780493	-	NGR_c35640		transmembrane transport protein	-1.07944	2.11321	0.0456724
rr - wild type	sense	3799428	3799503	-	NGR_c35810	trnA5	-	3.96743	15.6429	1.84825e-35
rr - wild type	anti-sense	3809064	3809492	-	NGR_c35900		hypothetical protein	-1.16123	2.23648	0.00459935
rr - wild type	sense	3809830	3809914	+	NGR_c35910	trnL5	-	2.4614	5.5075	2.97969e-11
rr - wild type	sense	3812033	3813064	-	NGR_c35930		D-isomer specific 2-hydroxyacid dehydrogenase	2.70943	6.54062	1.78181e-11
rr - wild type	sense	3813105	3813434	-	NGR_c35940		hypothetical protein	1.54659	2.92125	1.32904e-05
rr - wild type	sense	3825391	3826056	+	NGR_c36120		OmpA%2FMotB domain-containing protein	1.05089	2.07181	0.000348406
rr - wild type	anti-sense	3832824	3833630	-	NGR_c36190		alpha%2Fbeta hydrolase	1.32676	2.5084	0.025397
rr - wild type	sense	3842578	3842958	-	NGR_c36290		glyoxalase%2Fbleomycin resistance protein%2Fdioxygenase	1.54397	2.91595	8.48593e-08
rr - wild type	sense	3842985	3843344	-	NGR_c36300		hypothetical protein	1.40656	2.65104	8.12775e-05
rr - wild type	sense	3844389	3845159	+	NGR_c36320		short chain dehydrogenase	-1.71724	3.28806	0.0369799
rr - wild type	sense	3863910	3864620	+	NGR_c36550		N-acetyltransferase	1.99654	3.99042	2.83691e-09
rr - wild type	anti-sense	3864617	3865921	-	NGR_c36560		hypothetical protein	1.44471	2.72209	0.0397891
rr - wild type	sense	3889110	3890249	+	NGR_c36810	ugpC	ABC transporter related sn-glycerol-3-phosphate import ATP-binding protein UgpC	1.24417	2.36881	0.0261658
rr - wild type	sense	3891408	3892355	+	NGR_c36830	gshB2	glutathione synthetase	1.66283	3.16638	4.87178e-07

## Sheet: wild type+API - wild type
Origin	Orientation	Start	End	Strand	Locus_tag	Gene	Protein function	log2FoldChange	Fold Change	padj
wild type + API - wild type	sense	43584	44552	-	NGR_a00360	nodD1	LysR family transcriptional regulator	-1.73633	3.33187	2.10264e-09
wild type + API - wild type	sense	48538	49506	+	NGR_a00400	nodZ	chitin oligosaccharide fucosyltransferase	3.14959	8.87406	8.59427e-40
wild type + API - wild type	sense	49751	50806	+	NGR_a00410	noeL	GDP-mannose 4%2C6-dehydratase	1.18796	2.2783	1.96772e-05
wild type + API - wild type	sense	53442	54320	+	NGR_a00430		phytoene synthase	6.19574	73.3	1.21233e-86
wild type + API - wild type	sense	54317	55156	+	NGR_a00440	hpnD	squalene synthase	6.08263	67.7727	1.21233e-86
wild type + API - wild type	sense	55156	56409	+	NGR_a00450		flavoprotein oxidoreductase	5.52165	45.939	3.55794e-46
wild type + API - wild type	sense	56458	58401	+	NGR_a00460	shc	squalene-hopene cyclase	2.99145	7.95274	1.86488e-30
wild type + API - wild type	anti-sense	56458	58401	+	NGR_a00460	shc	squalene-hopene cyclase	1.02816	2.03942	0.0218579
wild type + API - wild type	sense	59402	60421	-	NGR_a00470	syrM2	LysR family transcriptional regulator	4.10238	17.1767	1.14135e-49
wild type + API - wild type	anti-sense	59402	60421	-	NGR_a00470	syrM2	LysR family transcriptional regulator	1.21513	2.32162	0.0574423
wild type + API - wild type	sense	63187	63972	-	NGR_a00490	nopT	nodulation protein NopT	2.47227	5.54917	2.90217e-13
wild type + API - wild type	sense	69079	69627	-	NGR_a00520		hypothetical protein	4.41134	21.2787	9.61533e-45
wild type + API - wild type	sense	69644	71737	-	NGR_a00530	rhcV	type III secretion apparatus inner membrane protein RhcV	4.83726	28.5864	1.54774e-67
wild type + API - wild type	sense	71927	72817	-	NGR_a00540		hypothetical protein	3.08613	8.49213	8.55428e-41
wild type + API - wild type	sense	72924	73139	-	NGR_a00550	nopA	nodulation protein NopA	5.67684	51.1565	2.60199e-128
wild type + API - wild type	sense	73210	73506	-	NGR_a00560	nopC	nodulation protein NopC	6.02672	65.1966	8.71064e-140
wild type + API - wild type	sense	74205	75020	-	NGR_a00570	nopP	nodulation protein NopP	3.69227	12.9266	2.70764e-19
wild type + API - wild type	sense	75818	76855	-	NGR_a00580	rhcU	type III secretion apparatus inner membrane protein RhcU	2.30086	4.92751	1.14511e-14
wild type + API - wild type	sense	76852	77670	-	NGR_a00590	rhcT	type III secretion apparatus inner membrane protein RhcT	4.6602	25.2848	3.41629e-33
wild type + API - wild type	sense	77679	77954	-	NGR_a00600	rhcS	type III secretion apparatus inner membrane protein RhcS	4.63879	24.9123	4.63816e-19
wild type + API - wild type	sense	77954	78622	-	NGR_a00610	rhcR	type III secretion system protein	4.72693	26.4818	5.44717e-34
wild type + API - wild type	sense	79716	80252	-	NGR_a00630		hypothetical protein	6.92275	121.326	2.86356e-83
wild type + API - wild type	sense	80228	81583	-	NGR_a00640	rhcN	ATPase RhcN for type III secretion	7.70739	209.005	1.08532e-95
wild type + API - wild type	sense	81580	82206	-	NGR_a00650	rhcL	nodulation protein RhcL	7.75523	216.052	1.41733e-94
wild type + API - wild type	sense	82843	83712	-	NGR_a00670	rhcJ	type III secretion apparatus outer membrane protein RhcJ	8.31029	317.43	4.66627e-98
wild type + API - wild type	sense	84372	85076	+	NGR_a00690	rhcC1	type III secretion apparatus outer membrane protein RhcC1	2.1714	4.50459	1.24041e-11
wild type + API - wild type	sense	85357	87147	+	NGR_a00700	nopX	nodulation protein NopX	6.25166	76.1968	2.86356e-83
wild type + API - wild type	anti-sense	85357	87147	+	NGR_a00700	nopX	nodulation protein NopX	2.25914	4.78705	0.0135071
wild type + API - wild type	sense	87297	87761	+	NGR_a00710		hypothetical protein	6.22155	74.623	5.17559e-55
wild type + API - wild type	sense	87761	89134	+	NGR_a00720		hypothetical protein	6.78314	110.136	5.36751e-63
wild type + API - wild type	sense	89135	90145	+	NGR_a00730		cysteine synthase	4.76272	27.1469	2.59769e-38
wild type + API - wild type	sense	90142	91281	+	NGR_a00740		oxidoreductase%3B second copy encoded by pNGR234b	5.82551	56.7093	1.12445e-42
wild type + API - wild type	sense	91281	93167	+	NGR_a00750		siderophore biosynthesis protein%3B second copy encoded by pNGR234b	5.44369	43.5224	5.3116e-73
wild type + API - wild type	sense	93164	94378	+	NGR_a00760		MFS transporter	6.52503	92.0937	7.38252e-75
wild type + API - wild type	sense	94637	95653	+	NGR_a00770	nopL	nodulation protein NopL	4.7153	26.2692	4.66005e-51
wild type + API - wild type	sense	96093	96659	-	NGR_a00780		hypothetical protein	4.0106	16.118	1.23931e-32
wild type + API - wild type	anti-sense	96093	96659	-	NGR_a00780		hypothetical protein	3.21595	9.29177	1.13119e-09
wild type + API - wild type	sense	96669	97940	-	NGR_a00790	rhcC2	type III secretion apparatus outer membrane protein RhcC2	5.01627	32.363	8.88138e-50
wild type + API - wild type	anti-sense	96669	97940	-	NGR_a00790	rhcC2	type III secretion apparatus outer membrane protein RhcC2	1.26959	2.41094	2.08133e-05
wild type + API - wild type	sense	98120	98800	-	NGR_a00800	ttsI	transcriptional regulator	6.68246	102.712	2.44133e-59
wild type + API - wild type	anti-sense	98120	98800	-	NGR_a00800	ttsI	transcriptional regulator	1.42872	2.69207	0.00197616
wild type + API - wild type	sense	100504	101442	+	NGR_a00810	nodD2	LysR family transcriptional regulator	6.0761	67.4664	8.21052e-71
wild type + API - wild type	anti-sense	101570	103087	-	NGR_a00820		hypothetical protein	4.12387	17.4345	3.64517e-18
wild type + API - wild type	sense	103514	103816	-	NGR_a00830		exopolysaccharide repressor protein	2.17702	4.52219	1.1329e-10
wild type + API - wild type	anti-sense	103514	103816	-	NGR_a00830		exopolysaccharide repressor protein	1.77184	3.4149	0.00166128
wild type + API - wild type	sense	103948	104124	-	NGR_a00840		hypothetical protein	2.60859	6.09908	9.63065e-05
wild type + API - wild type	sense	104121	104324	-	NGR_a00850		hypothetical protein	2.65674	6.30608	6.18335e-07
wild type + API - wild type	sense	104347	104835	-	NGR_a00860		hypothetical protein	4.29928	19.6885	9.32327e-19
wild type + API - wild type	anti-sense	106725	108239	-	NGR_a00880	nifD2	nitrogenase molybdenum-iron protein subunit alpha NifD2	1.10471	2.15056	0.00256638
wild type + API - wild type	anti-sense	110150	110557	-	NGR_a00900		hypothetical protein	1.57369	2.97665	0.0250454
wild type + API - wild type	sense	111961	113952	+	NGR_a00920		ABC transporter substrate-binding protein	6.30702	79.1776	6.59588e-110
wild type + API - wild type	sense	114799	115962	+	NGR_a00930	nifS	nitrogen fixation protein NifS	1.16705	2.24552	1.23539e-07
wild type + API - wild type	sense	116126	116578	+	NGR_a00940	nifW	nitrogenase stabilizing%2Fprotective protein	1.63987	3.11638	5.97115e-11
wild type + API - wild type	sense	117217	117594	+	NGR_a00950		hypothetical protein	1.37851	2.6	0.000113166
wild type + API - wild type	anti-sense	117628	119169	+	NGR_a00960		hypothetical protein	6.02971	65.3318	5.18365e-86
wild type + API - wild type	sense	119317	119754	-	NGR_a00970		hypothetical protein	4.97057	31.3538	1.8388e-69
wild type + API - wild type	sense	120662	121207	-	NGR_a00980		hypothetical protein	2.56359	5.91176	3.35139e-30
wild type + API - wild type	sense	121245	122273	-	NGR_a00990		monooxygenase oxidoreductase	3.88864	14.8114	9.50556e-44
wild type + API - wild type	sense	122680	123786	-	NGR_a01000		histidinol-phosphate aminotransferase	4.48628	22.4132	1.03175e-53
wild type + API - wild type	anti-sense	132177	132596	-	NGR_a01060		hypothetical protein	-1.9279	3.805	0.000811753
wild type + API - wild type	anti-sense	138603	140117	-	NGR_a01120	nifD1	nitrogenase molybdenum-iron protein subunit alpha NifD1	1.10471	2.15056	0.00256638
wild type + API - wild type	sense	150461	150781	+	NGR_a01210		hypothetical protein	5.31818	39.8961	1.75242e-35
wild type + API - wild type	sense	151198	152055	+	NGR_a01220	fixA	nitrogen fixation protein FixA	3.55598	11.7613	2.22549e-35
wild type + API - wild type	sense	152065	153174	+	NGR_a01230	fixB	nitrogen fixation protein FixB	2.59832	6.05579	4.70463e-19
wild type + API - wild type	sense	153185	154492	+	NGR_a01240	fixC	nitrogen fixation protein FixC	2.0934	4.26752	6.40914e-15
wild type + API - wild type	sense	154507	154800	+	NGR_a01250	fixX	nitrogen fixation protein FixX	2.40138	5.28308	1.62402e-11
wild type + API - wild type	anti-sense	209757	211271	+	NGR_a01670		transposase	2.63199	6.19879	2.40923e-15
wild type + API - wild type	anti-sense	211268	212164	+	NGR_a01680	y4sD	transposase	3.51797	11.4555	8.03178e-42
wild type + API - wild type	sense	239641	241260	+	NGR_a01890		transposase	-1.21676	2.32424	0.00143724
wild type + API - wild type	anti-sense	310237	311751	+	NGR_a02370		transposase	2.63199	6.19879	2.40923e-15
wild type + API - wild type	anti-sense	311748	312644	+	NGR_a02380	y4nD	transposase	5.54721	46.7604	1.29727e-81
wild type + API - wild type	sense	314303	314953	+	NGR_a02390	nodS	nodulation protein NodS	3.83049	14.2263	5.30419e-28
wild type + API - wild type	sense	314970	316646	+	NGR_a02400	nodU	nodulation protein NodU	3.32097	9.99337	3.05111e-38
wild type + API - wild type	sense	332578	332808	+	NGR_a02530	spsC	transcription regulator%3B symbiotic plasmid stability locus	2.66068	6.32329	1.49322e-08
wild type + API - wild type	sense	332805	334067	+	NGR_a02540	spsD	hypothetical protein	2.27428	4.83756	1.04328e-20
wild type + API - wild type	sense	345159	345941	+	NGR_a02610	nopJ	nodulation protein NopJ	5.89251	59.4047	1.38023e-59
wild type + API - wild type	anti-sense	403528	405042	+	NGR_a03150		transposase	2.63199	6.19879	2.40923e-15
wild type + API - wild type	anti-sense	405039	405935	+	NGR_a03160	y4iQ	transposase	3.49784	11.2968	4.62541e-41
wild type + API - wild type	anti-sense	419395	419802	-	NGR_a03280		hypothetical 15.4 kDa of transposase%2Fintegrase-like protein%3B gene fragment	-2.17714	4.52256	0.000852011
wild type + API - wild type	sense	423381	423866	+	NGR_a03310		hypothetical protein	3.59494	12.0833	1.02559e-68
wild type + API - wild type	sense	428063	428497	-	NGR_a03360		transposase	1.69601	3.24004	3.21666e-07
wild type + API - wild type	sense	428844	430055	-	NGR_a03370		hypothetical protein	2.17687	4.52172	4.7775e-20
wild type + API - wild type	sense	434512	435102	+	NGR_a03410	nodA	acyltransferase	4.9158	30.1859	8.90326e-35
wild type + API - wild type	sense	435099	435746	+	NGR_a03420	nodB	chitooligosaccharide deacetylase	5.09646	34.2128	3.25337e-17
wild type + API - wild type	sense	435761	437002	+	NGR_a03430	nodC	N-acetylglucosaminyltransferase	4.73345	26.6018	5.82667e-35
wild type + API - wild type	sense	437154	438185	+	NGR_a03440	nodI	nodulation protein NodI	4.11195	17.291	1.29449e-27
wild type + API - wild type	sense	438189	438977	+	NGR_a03450	nodJ	nodulation protein NodJ	3.93101	15.2528	2.89118e-19
wild type + API - wild type	sense	439076	441118	+	NGR_a03460	nolO	nodulation protein NolO	1.828	3.55045	1.32224e-10
wild type + API - wild type	sense	441315	442046	+	NGR_a03470	noeI	nodulation protein NoeI	1.30427	2.46959	0.000648319
wild type + API - wild type	anti-sense	441315	442046	+	NGR_a03470	noeI	nodulation protein NoeI	1.22746	2.34154	0.0197025
wild type + API - wild type	sense	443019	444278	+	NGR_a03480	noeE	nodulation protein NoeE	4.69582	25.9169	2.08808e-60
wild type + API - wild type	sense	444539	445642	+	NGR_a03490		cation transporter	3.3409	10.1324	1.35108e-33
wild type + API - wild type	anti-sense	449037	449624	+	NGR_a03520	rmlC	dTDP-rhamnose 3%2C5-epimerase RmlC	2.7459	6.70808	7.06245e-09
wild type + API - wild type	sense	449863	451071	-	NGR_a03530	fixF	polysaccharide synthesis%2Fmodification protein	4.05105	16.5763	1.51584e-58
wild type + API - wild type	sense	454834	457563	-	NGR_a03550	wbgA	rhamnosyltransferase	1.0069	2.00959	4.71723e-05
wild type + API - wild type	sense	457560	458420	-	NGR_a03560	rmlA	glucose-1-phopshate thymidinyl transferase	1.134	2.19466	0.000395471
wild type + API - wild type	sense	458417	459307	-	NGR_a03570	rmlD	dTDP-4-dehydrorhamnose reductase	1.77786	3.42916	2.16123e-09
wild type + API - wild type	sense	459311	460363	-	NGR_a03580	rmlB	dTDP-glucose 4%2C6-dehydratase RmlB	2.23287	4.70067	1.66427e-12
wild type + API - wild type	sense	461330	462076	-	NGR_a03590		transposase	2.8115	7.02014	2.56787e-05
wild type + API - wild type	anti-sense	465728	466291	+	NGR_a03630		DNA integration%2Frecombination%2Finversion protein	1.16256	2.23855	2.27545e-07
wild type + API - wild type	sense	466644	468284	-	NGR_a03640	nopM	nodulation protein NopM	1.42134	2.67835	3.44179e-12
wild type + API - wild type	sense	495904	497004	+	NGR_a03860	nolL	nodulation protein NolL	3.97265	15.6996	5.99614e-67
wild type + API - wild type	sense	513031	516339	+	NGR_a03980	traA	Dtr system oriT relaxase	1.07686	2.10944	0.0519655
wild type + API - wild type	sense	37684	38661	-	NGR_b00380		hypothetical protein	1.70738	3.26567	0.0257143
wild type + API - wild type	sense	51872	52498	-	NGR_b00570		-	1.03165	2.04437	0.0248444
wild type + API - wild type	sense	314374	315276	-	NGR_b03120		amino acid ABC transporter substrate-binding protein	1.46669	2.76387	0.0208914
wild type + API - wild type	sense	324059	325240	-	NGR_b03230		hypothetical protein	1.3294	2.51298	0.000201958
wild type + API - wild type	sense	325314	326036	-	NGR_b03240		LuxR family transcriptional regulator	1.43672	2.70705	4.08971e-05
wild type + API - wild type	sense	326127	327893	-	NGR_b03250		alcohol dehydrogenase	1.45856	2.74834	0.0462079
wild type + API - wild type	sense	329429	330196	+	NGR_b03280		pyrroloquinoline quinone biosynthesis protein PqqC	1.21581	2.32271	0.00984198
wild type + API - wild type	sense	330193	330486	+	NGR_b03290		coenzyme PQQ synthesis protein D	1.08224	2.11732	0.0110643
wild type + API - wild type	sense	330483	331607	+	NGR_b03300		pyrroloquinoline quinone biosynthesis protein PqqE	1.05758	2.08143	0.00559625
wild type + API - wild type	sense	507815	508816	-	NGR_b05000		hypothetical protein	3.73452	13.3107	4.30863e-14
wild type + API - wild type	anti-sense	551811	552707	-	NGR_b05490		transposase	3.42219	10.7197	3.87502e-40
wild type + API - wild type	anti-sense	552704	554218	-	NGR_b05500		transposase number 1 for insertion sequence NGRIS-5d	2.64294	6.24602	1.82006e-15
wild type + API - wild type	sense	607334	607735	+	NGR_b06100		hypothetical protein	-2.31752	4.98476	2.41432e-08
wild type + API - wild type	sense	609295	609825	+	NGR_b06120		hypothetical protein	-1.22266	2.33376	0.00558727
wild type + API - wild type	sense	766685	767866	-	NGR_b07660		cytochrome P450-pinF2%2C plant-inducible	1.21484	2.32115	0.0204463
wild type + API - wild type	sense	797265	797387	+	NGR_b07950		hypothetical protein	2.44433	5.44272	1.67135e-09
wild type + API - wild type	anti-sense	797416	798312	-	NGR_b07960		transposase	3.46555	11.0468	8.59427e-40
wild type + API - wild type	anti-sense	798309	799823	-	NGR_b07970		transposase number 1 for insertion sequence NGRIS-5e	2.64294	6.24602	1.82006e-15
wild type + API - wild type	sense	830669	831928	-	NGR_b08350		copper resistance protein A	-1.58395	2.99789	0.00325732
wild type + API - wild type	sense	922095	923555	+	NGR_b09330		amino-terminus of disrupted transposase	-1.15766	2.23095	0.00766174
wild type + API - wild type	anti-sense	1092031	1092804	+	NGR_b11310		hypothetical protein	-1.07602	2.10821	0.00148423
wild type + API - wild type	sense	1238885	1240057	+	NGR_b12590	pobA	4-hydroxybenzoate 3-monooxygenase	1.9278	3.80476	3.74487e-05
wild type + API - wild type	sense	1432817	1433701	+	NGR_b14250		putrescine ABC transporter permease	1.73549	3.32991	0.000289579
wild type + API - wild type	anti-sense	1495984	1497498	-	NGR_b14880		transposase number 1 for insertion sequence NGRIS-5f	2.75193	6.73618	2.22403e-17
wild type + API - wild type	sense	1868685	1869320	+	NGR_b18300	exoI1	succinoglycan biosynthesis protein ExoI	-1.40088	2.64063	1.26127e-05
wild type + API - wild type	anti-sense	1869707	1869774	+	NGR_b18320		-	1.60187	3.03537	5.07384e-05
wild type + API - wild type	sense	1870489	1871367	+	NGR_b18340	exoZ2	endo-1%2C3-1%2C4-beta-glycanase exoK	-1.10416	2.14974	1.07789e-06
wild type + API - wild type	anti-sense	1870489	1871367	+	NGR_b18340	exoZ2	endo-1%2C3-1%2C4-beta-glycanase exoK	1.038	2.05338	0.000266801
wild type + API - wild type	sense	1924757	1925365	+	NGR_b18920		TetR family transcriptional regulator	1.0824	2.11755	6.46919e-05
wild type + API - wild type	sense	1925399	1926532	+	NGR_b18930		multidrug efflux transporter protein	1.21431	2.3203	2.23539e-06
wild type + API - wild type	sense	1926624	1929776	+	NGR_b18940		hypothetical protein	1.10752	2.15475	6.10066e-05
wild type + API - wild type	sense	2061806	2062675	+	NGR_b20150		2-oxo-hepta-3-ene-1%2C7-dioic acid hydratase	-1.00954	2.01327	0.0465538
wild type + API - wild type	sense	2071233	2072300	-	NGR_b20260		sugar ABC transporter ATP-binding protein	-1.66009	3.16037	0.00166128
wild type + API - wild type	sense	2187208	2188551	-	NGR_b21330	wcaK	colanic acid biosynthesis protein WcaK	-1.01538	2.02143	5.514e-05
wild type + API - wild type	anti-sense	2288798	2289694	-	NGR_b22240	gnl	gluconolactonase	-1.28489	2.43663	0.000336488
wild type + API - wild type	sense	2304374	2305966	-	NGR_b22420		transposase number 3 for disrupted insertion sequence NGRIS-6a	-1.14544	2.21214	0.011856
wild type + API - wild type	anti-sense	2356169	2356501	+	NGR_b22880		hypothetical protein	-1.00736	2.01023	0.0573567
wild type + API - wild type	sense	2373423	2374148	-	NGR_b23040		hypothetical protein	-1.82508	3.54327	2.11011e-06
wild type + API - wild type	sense	40678	41340	+	NGR_c00380		peptidase M22%2C glycoprotease	-1.14447	2.21066	0.000992128
wild type + API - wild type	sense	41673	42170	+	NGR_c00390		ribosomal-protein-alanine N-acetyltransferase	-1.19698	2.29259	0.000413569
wild type + API - wild type	sense	214304	215308	-	NGR_c01900		cytochrome bd ubiquinol oxidase subunit II	-1.93029	3.81132	0.0441265
wild type + API - wild type	anti-sense	216906	218075	-	NGR_c01920		metal-dependent amidase%2Faminoacylase%2Fcarboxypeptidase	-1.82197	3.53565	4.17789e-06
wild type + API - wild type	sense	342017	342562	+	NGR_c03040		hypothetical protein	5.09997	34.2962	6.45486e-35
wild type + API - wild type	sense	342635	343003	+	NGR_c03050		hypothetical protein	3.77134	13.6548	7.59426e-20
wild type + API - wild type	sense	343003	343569	+	NGR_c03060		hypothetical protein	4.27006	19.2937	2.29041e-23
wild type + API - wild type	anti-sense	343591	344580	-	NGR_c03070		glycosyl transferase family protein	1.54413	2.91627	0.000225909
wild type + API - wild type	sense	403186	403350	+	NGR_c03580		hypothetical protein	-1.13909	2.20242	0.000563182
wild type + API - wild type	sense	418979	420529	-	NGR_c03750		EmrB%2FQacA subfamily drug resistance transporter	-1.28726	2.44064	0.00466043
wild type + API - wild type	sense	423828	424910	+	NGR_c03790		alcohol dehydrogenase%2C zinc-binding domain-containing protein	-1.41211	2.66127	0.00256638
wild type + API - wild type	sense	427033	427983	-	NGR_c03820		LysR family transcriptional regulator	-1.2388	2.36002	2.58758e-05
wild type + API - wild type	sense	586771	587136	+	NGR_c05320		hypothetical protein	-1.2713	2.41379	0.0263475
wild type + API - wild type	sense	643160	644797	+	NGR_c05880		transposase number 3 for insertion sequence NGRIS-11a	-1.03596	2.05048	0.0146274
wild type + API - wild type	sense	794429	795313	+	NGR_c07370		beta-lactamase	-1.07573	2.10779	0.0016024
wild type + API - wild type	anti-sense	828095	828274	+	NGR_c07730		hypothetical protein	-1.22366	2.33538	0.00126387
wild type + API - wild type	sense	831946	833091	+	NGR_c07790	cycH	cytochrome c-type biogenesis protein CycH	-1.02853	2.03994	0.00766174
wild type + API - wild type	sense	833088	833540	+	NGR_c07800		cytochrome c-type biogenesis protein CcmE	-1.19354	2.28714	0.00508193
wild type + API - wild type	sense	833537	835525	+	NGR_c07810	cycK	cytochrome c-type biogenesis protein	-1.39289	2.62605	0.000177123
wild type + API - wild type	sense	835522	835977	+	NGR_c07820	cycL	cytochrome c-type biogenesis protein CycL	-1.46047	2.75198	0.00110315
wild type + API - wild type	sense	836290	837855	+	NGR_c07830		serine protease do-like	-1.64757	3.13305	1.28531e-09
wild type + API - wild type	sense	838734	840131	+	NGR_c07850		sensor protein	-1.01791	2.02498	0.000852011
wild type + API - wild type	sense	972460	973149	+	NGR_c09120		lignin beta-ether hydrolase	4.80116	27.8799	1.03337e-72
wild type + API - wild type	sense	973252	973674	+	NGR_c09130	ndk	nucleoside diphosphate kinase	2.14744	4.43042	2.29435e-16
wild type + API - wild type	sense	1026989	1027339	-	NGR_c09610		hypothetical protein	-1.16404	2.24083	0.0200287
wild type + API - wild type	anti-sense	1038251	1038781	+	NGR_c09740		MerR family transcriptional regulator	-1.79037	3.45904	0.0257753
wild type + API - wild type	sense	1061151	1061336	+	NGR_c09990	napE	periplasmic nitrate reductase subunit NapE	-2.00217	4.00602	1.53457e-07
wild type + API - wild type	sense	1061344	1061838	+	NGR_c10000	napF	periplasmic nitrate reductase ferredoxin NapF	-1.60848	3.04931	0.000730058
wild type + API - wild type	sense	1061831	1062118	+	NGR_c10010	napD	periplasmic nitrate reductase subunit NapD	-2.09213	4.26378	1.35934e-06
wild type + API - wild type	sense	1062066	1064597	+	NGR_c10020	napA	nitrate reductase catalytic subunit	-2.534	5.79174	2.94708e-11
wild type + API - wild type	sense	1064567	1065070	+	NGR_c10030	napB	NapB periplasmic nitrate reductase	-2.474	5.55581	0.000528729
wild type + API - wild type	sense	1065074	1065775	+	NGR_c10040	napC	NapC membrane protein%2C e-donor to periplasmic nitrate reductase	-2.50206	5.66492	3.51169e-09
wild type + API - wild type	sense	1257873	1258811	-	NGR_c12170		sulfite oxidase subunit YedY	-1.37927	2.60137	0.0245574
wild type + API - wild type	anti-sense	1486787	1487749	+	NGR_c14470		malonate transporter	-1.05763	2.08151	0.0128793
wild type + API - wild type	sense	1594791	1595180	+	NGR_c15500		hypothetical protein	-1.90989	3.7578	0.00766174
wild type + API - wild type	sense	1595272	1596249	+	NGR_c15510		hypothetical protein	-2.54281	5.82723	4.20124e-10
wild type + API - wild type	sense	1596262	1596720	+	NGR_c15520		hypothetical protein	-2.50163	5.66325	4.00908e-08
wild type + API - wild type	sense	1754627	1755025	-	NGR_c16980		glutathione-dependent formaldehyde-activating protein	1.77092	3.41273	3.6682e-10
wild type + API - wild type	sense	1815979	1816227	-	NGR_c17560		hypothetical protein	-1.56134	2.95129	8.10894e-07
wild type + API - wild type	sense	1831555	1831989	-	NGR_c17740		transposase number 1 for insertion sequence NGRIS-16a	1.68547	3.21645	4.37161e-07
wild type + API - wild type	sense	1849075	1849233	-	NGR_c17900	fixS2	nitrogen fixation protein FixS2	-2.18399	4.5441	0.0182074
wild type + API - wild type	sense	1849230	1851494	-	NGR_c17910	fixI1	nitrogen fixation protein FixI	-1.86594	3.64506	1.07789e-06
wild type + API - wild type	sense	1851491	1851985	-	NGR_c17920	fixH	nitrogen fixation protein FixH	-1.98488	3.9583	0.026353
wild type + API - wild type	sense	1854953	1855816	-	NGR_c17970	fixP2	cytochrome-c oxidase FixP2	-1.62956	3.09418	0.000491281
wild type + API - wild type	sense	1856063	1856794	-	NGR_c17980	fixO2	cbb3-type cytochrome c oxidase subunit II	-1.58199	2.99383	0.000447654
wild type + API - wild type	anti-sense	1866479	1866820	-	NGR_c18090		hypothetical protein	1.96333	3.8996	5.60727e-11
wild type + API - wild type	anti-sense	1868323	1869303	-	NGR_c18120	cobD	cobalamin biosynthesis protein	-1.24209	2.36541	0.0251259
wild type + API - wild type	sense	1964548	1964994	+	NGR_c19090		hypothetical protein	-1.13384	2.19442	0.00522035
wild type + API - wild type	sense	1967812	1968303	-	NGR_c19140		hypothetical protein	-1.02581	2.0361	5.11495e-06
wild type + API - wild type	sense	2142652	2143044	-	NGR_c20830		hypothetical protein	-1.06528	2.09257	0.010154
wild type + API - wild type	sense	2241219	2242379	+	NGR_c21690		ABC transporter substrate-binding protein	1.43243	2.69901	4.09247e-06
wild type + API - wild type	sense	2243582	2244532	+	NGR_c21710		ABC transporter permease	2.11167	4.32192	2.44486e-06
wild type + API - wild type	sense	2245363	2246790	+	NGR_c21730		gamma-aminobutyraldehyde dehydrogenase	1.32922	2.51266	7.4992e-05
wild type + API - wild type	sense	2365430	2365624	+	NGR_c22780		hypothetical protein	-1.01164	2.0162	0.000887328
wild type + API - wild type	sense	2413103	2416252	-	NGR_c23240		hypothetical protein	4.20564	18.4512	1.88148e-76
wild type + API - wild type	sense	2416415	2417644	+	NGR_c23250		LysR family transcriptional regulator	-1.7077	3.2664	1.32177e-05
wild type + API - wild type	sense	2548158	2548550	+	NGR_c24500		globin family protein	-1.09316	2.13341	0.0127726
wild type + API - wild type	sense	2638420	2639853	-	NGR_c25410		aldehyde dehydrogenase	-1.13714	2.19945	0.00197363
wild type + API - wild type	anti-sense	3006352	3007233	-	NGR_c28750		N-formylglutamate amidohydrolase	1.18606	2.27531	0.0211199
wild type + API - wild type	anti-sense	3071121	3072167	+	NGR_c29300		nickel ABC transporter%2C permease protein	3.59004	12.0423	2.1118e-12
wild type + API - wild type	sense	3072357	3072566	-	NGR_c29310		hypothetical protein	4.27699	19.3867	1.16265e-63
wild type + API - wild type	sense	3072569	3073267	-	NGR_c29320		acetyltransferase protein	4.00799	16.0888	9.49079e-65
wild type + API - wild type	sense	3094122	3095711	-	NGR_c29520		EmrB%2FQacA subfamily drug resistance transporter	-1.25114	2.38029	0.00433375
wild type + API - wild type	sense	3095733	3096947	-	NGR_c29530		multidrug resistance protein	-1.4665	2.7635	0.000678653
wild type + API - wild type	sense	3098436	3099275	+	NGR_c29560		AraC family transcriptional regulator	-1.16817	2.24726	0.00446533
wild type + API - wild type	sense	3126325	3126957	-	NGR_c29800	cobH	precorrin-8X methylmutase	-1.31613	2.48998	0.0026124
wild type + API - wild type	sense	3126960	3128327	-	NGR_c29810	cobG	precorrin-3B synthase CobG	-1.00189	2.00262	0.0535735
wild type + API - wild type	sense	3217046	3217507	-	NGR_c30690		hypothetical protein	-1.11704	2.16902	0.00141002
wild type + API - wild type	anti-sense	3279324	3280400	+	NGR_c31200		hypothetical protein	-1.82356	3.53954	0.0527103
wild type + API - wild type	sense	3280393	3280878	-	NGR_c31210		hypothetical protein	-1.87164	3.65949	0.00295618
wild type + API - wild type	sense	3434702	3435349	-	NGR_c32750		glutathione S-transferase	1.53038	2.88862	1.0141e-05
wild type + API - wild type	sense	3537174	3537713	-	NGR_c33480		hypothetical protein	-1.28303	2.43349	0.00336437
wild type + API - wild type	sense	3537710	3538744	-	NGR_c33490	hemE	uroporphyrinogen decarboxylase	-1.07634	2.10868	0.0139808
wild type + API - wild type	sense	3726775	3727434	-	NGR_c35140		MarR family transcriptional regulator	-1.1524	2.22283	0.000127996
wild type + API - wild type	sense	3743313	3744323	-	NGR_c35250		sugar ABC transporter ATP-binding protein	1.59098	3.01253	0.000169508
wild type + API - wild type	sense	3744340	3745404	-	NGR_c35260		oxidoreductase%2C Gfo%2FIdh%2FMocA family	1.24519	2.37049	0.00194558
wild type + API - wild type	sense	3745401	3746240	-	NGR_c35270		binding-protein-dependent transport system inner membrane protein	1.33241	2.51823	0.000655837
wild type + API - wild type	anti-sense	3747433	3748692	-	NGR_c35290		family 1 extracellular solute-binding protein	3.93213	15.2648	1.31763e-16
wild type + API - wild type	sense	3747433	3748692	-	NGR_c35290		family 1 extracellular solute-binding protein	1.32567	2.5065	1.00294e-05
wild type + API - wild type	sense	3748745	3749644	-	NGR_c35300	murQ	N-acetylmuramic acid 6-phosphate etherase	1.66637	3.17415	4.64784e-06

## Sheet: double mutant+API-double mutant
Origin	Orientation	Start	End	Strand	Locus_tag	Gene	Protein function	log2FoldChange	Fold Change	padj
rr+API - rr	sense	54317	55156	+	NGR_a00440	hpnD	squalene synthase	5.14055	35.2743	7.62061e-119
rr+API - rr	sense	55156	56409	+	NGR_a00450		flavoprotein oxidoreductase	4.98316	31.6287	2.34793e-70
rr+API - rr	sense	53442	54320	+	NGR_a00430		phytoene synthase	4.9727	31.4001	7.60543e-88
rr+API - rr	sense	72924	73139	-	NGR_a00550	nopA	nodulation protein NopA	4.80563	27.9665	3.32517e-116
rr+API - rr	anti-sense	117628	119169	+	NGR_a00960		hypothetical protein	4.74626	26.839	1.46381e-92
rr+API - rr	sense	111961	113952	+	NGR_a00920		ABC transporter substrate-binding protein	4.65738	25.2354	2.17246e-84
rr+API - rr	sense	150461	150781	+	NGR_a01210		hypothetical protein	4.60725	24.3737	5.90354e-73
rr+API - rr	sense	73210	73506	-	NGR_a00560	nopC	nodulation protein NopC	4.49113	22.4887	1.92181e-81
rr+API - rr	sense	972460	973149	+	NGR_c09120		lignin beta-ether hydrolase	4.42993	21.5547	2.02959e-56
rr+API - rr	sense	81580	82206	-	NGR_a00650	rhcL	nodulation protein RhcL	4.3497	20.3887	8.11974e-43
rr+API - rr	sense	82843	83712	-	NGR_a00670	rhcJ	type III secretion apparatus outer membrane protein RhcJ	4.26244	19.1921	1.2064e-34
rr+API - rr	sense	345159	345941	+	NGR_a02610	nopJ	nodulation protein NopJ	4.21728	18.6007	2.60938e-47
rr+API - rr	sense	119317	119754	-	NGR_a00970		hypothetical protein	4.189	18.2396	5.72631e-66
rr+API - rr	sense	76852	77670	-	NGR_a00590	rhcT	type III secretion apparatus inner membrane protein RhcT	4.14409	17.6806	2.2854e-67
rr+API - rr	sense	80228	81583	-	NGR_a00640	rhcN	ATPase RhcN for type III secretion	4.11498	17.3274	2.61078e-37
rr+API - rr	sense	132177	132596	-	NGR_a01060		hypothetical protein	4.0524	16.5918	1.48264e-53
rr+API - rr	sense	79716	80252	-	NGR_a00630		hypothetical protein	4.04187	16.4712	2.77773e-41
rr+API - rr	anti-sense	311748	312644	+	NGR_a02380	y4nD	transposase	4.03084	16.3457	6.30237e-48
rr+API - rr	sense	2412828	2413040	-	NGR_c23230		hypothetical protein	3.96695	15.6376	2.48116e-09
rr+API - rr	sense	94637	95653	+	NGR_a00770	nopL	nodulation protein NopL	3.95207	15.4772	4.02798e-39
rr+API - rr	sense	151198	152055	+	NGR_a01220	fixA	nitrogen fixation protein FixA	3.94508	15.4024	2.6195e-86
rr+API - rr	anti-sense	229403	229810	+	NGR_a01800		DNA integration%2Frecombination%2Finversion protein	3.92577	15.1976	7.86928e-08
rr+API - rr	sense	74205	75020	-	NGR_a00570	nopP	nodulation protein NopP	3.89443	14.871	8.05516e-34
rr+API - rr	sense	434512	435102	+	NGR_a03410	nodA	acyltransferase	3.89131	14.8389	2.60059e-26
rr+API - rr	sense	98120	98800	-	NGR_a00800	ttsI	transcriptional regulator	3.87726	14.695	5.9959e-45
rr+API - rr	sense	85357	87147	+	NGR_a00700	nopX	nodulation protein NopX	3.85084	14.4284	8.60113e-41
rr+API - rr	sense	152065	153174	+	NGR_a01230	fixB	nitrogen fixation protein FixB	3.82769	14.1987	2.99765e-75
rr+API - rr	sense	2413103	2416252	-	NGR_c23240		hypothetical protein	3.82256	14.1483	8.76879e-64
rr+API - rr	sense	1849075	1849233	-	NGR_c17900	fixS2	nitrogen fixation protein FixS2	-3.80443	13.9716	1.41366e-05
rr+API - rr	sense	77679	77954	-	NGR_a00600	rhcS	type III secretion apparatus inner membrane protein RhcS	3.76466	13.5918	5.73853e-41
rr+API - rr	sense	153185	154492	+	NGR_a01240	fixC	nitrogen fixation protein FixC	3.71135	13.0987	9.15915e-73
rr+API - rr	sense	449863	451071	-	NGR_a03530	fixF	polysaccharide synthesis%2Fmodification protein	3.67754	12.7953	2.10882e-52
rr+API - rr	sense	77954	78622	-	NGR_a00610	rhcR	type III secretion system protein	3.67145	12.7414	1.11142e-47
rr+API - rr	sense	131552	131869	-	NGR_a01050	fdxB	4Fe-4S ferredoxin	3.64728	12.5297	2.431e-20
rr+API - rr	sense	87761	89134	+	NGR_a00720		hypothetical protein	3.6385	12.4537	2.20372e-27
rr+API - rr	sense	128358	129896	-	NGR_a01040		Zn-dependent protease%2C M16 family	3.62185	12.3108	2.16334e-41
rr+API - rr	anti-sense	2649577	2649963	+	NGR_c25510		cytochrome c family protein	3.57617	11.9271	4.26239e-11
rr+API - rr	anti-sense	211268	212164	+	NGR_a01680	y4sD	transposase	3.55188	11.728	6.97621e-49
rr+API - rr	anti-sense	405039	405935	+	NGR_a03160	y4iQ	transposase	3.53825	11.6177	5.0037e-48
rr+API - rr	anti-sense	797416	798312	-	NGR_b07960		transposase	3.51873	11.4616	4.69379e-47
rr+API - rr	sense	87297	87761	+	NGR_a00710		hypothetical protein	3.51309	11.4168	4.33925e-26
rr+API - rr	sense	90142	91281	+	NGR_a00740		oxidoreductase%3B second copy encoded by pNGR234b	3.51084	11.399	2.24527e-27
rr+API - rr	sense	331702	331923	-	NGR_a02520		hypothetical protein	3.5107	11.3979	0.0025999
rr+API - rr	anti-sense	551811	552707	-	NGR_b05490		transposase	3.49452	11.2709	4.88182e-48
rr+API - rr	anti-sense	1038251	1038781	+	NGR_c09740		MerR family transcriptional regulator	-3.46036	11.0071	3.41769e-06
rr+API - rr	anti-sense	532034	532600	-	NGR_c04800		hypothetical protein	3.44609	10.8987	0.00136476
rr+API - rr	sense	336958	337647	-	NGR_a02570		outer membrane protein of 24.6 kDa	-3.44203	10.8681	9.05991e-06
rr+API - rr	sense	93164	94378	+	NGR_a00760		MFS transporter	3.42536	10.7432	1.69917e-44
rr+API - rr	anti-sense	101570	103087	-	NGR_a00820		hypothetical protein	3.41832	10.6909	1.31032e-42
rr+API - rr	sense	104347	104835	-	NGR_a00860	NGR_a00860	hypothetical protein	3.41764	10.686	1.03239e-42
rr+API - rr	sense	437154	438185	+	NGR_a03440	nodI	nodulation protein NodI	3.41529	10.6685	3.94649e-25
rr+API - rr	sense	91281	93167	+	NGR_a00750		siderophore biosynthesis protein%3B second copy encoded by pNGR234b	3.41356	10.6557	8.0661e-44
rr+API - rr	sense	148068	148760	-	NGR_a01190	nifQ	nitrogen fixation protein NifQ	3.40968	10.6271	2.07041e-27
rr+API - rr	anti-sense	472916	474277	+	NGR_c04220		Zn-dependent protease%2C PmbA-like protein	3.39895	10.5484	0.00432668
rr+API - rr	sense	797265	797387	+	NGR_b07950		hypothetical protein	3.35365	10.2223	2.13406e-20
rr+API - rr	sense	69644	71737	-	NGR_a00530	rhcV	type III secretion apparatus inner membrane protein RhcV	3.35114	10.2046	3.15365e-41
rr+API - rr	anti-sense	68515	69720	-	NGR_c00630	mexE	HlyD family secretion protein	3.33078	10.0615	0.00833665
rr+API - rr	sense	435099	435746	+	NGR_a03420	nodB	chitooligosaccharide deacetylase	3.31054	9.92138	3.3545e-08
rr+API - rr	sense	461330	462076	-	NGR_a03590		transposase	3.30403	9.8767	3.44696e-19
rr+API - rr	sense	391030	391836	-	NGR_b03880		TauB%2C ABC-type nitrate%2Fsulfonate%2Fbicarbonate transport system%2C ATPase component TauB	3.29992	9.8486	1.43803e-26
rr+API - rr	sense	100504	101442	+	NGR_a00810	nodD2	LysR family transcriptional regulator	3.29099	9.78781	2.41657e-27
rr+API - rr	sense	435761	437002	+	NGR_a03430	nodC	N-acetylglucosaminyltransferase	3.26026	9.58154	6.2742e-21
rr+API - rr	sense	391833	392657	-	NGR_b03890		ABC transporter permease	3.24872	9.50524	1.9333e-25
rr+API - rr	anti-sense	1495984	1497498	-	NGR_b14880		transposase number 1 for insertion sequence NGRIS-5f	3.22508	9.35075	2.4146e-38
rr+API - rr	sense	507807	508121	+	NGR_a03910		hypothetical protein	3.22034	9.32009	5.92598e-15
rr+API - rr	sense	1849230	1851494	-	NGR_c17910	fixI1	nitrogen fixation protein FixI	-3.21657	9.29572	4.54103e-18
rr+API - rr	sense	154507	154800	+	NGR_a01250	fixX	nitrogen fixation protein FixX	3.19747	9.1735	2.99375e-31
rr+API - rr	anti-sense	2338705	2339538	+	NGR_b22730		shikimate 5-dehydrogenase	3.17481	9.03056	0.0175569
rr+API - rr	sense	56458	58401	+	NGR_a00460	shc	squalene-hopene cyclase	3.15554	8.91068	7.6198e-41
rr+API - rr	anti-sense	552704	554218	-	NGR_b05500		transposase number 1 for insertion sequence NGRIS-5d	3.13989	8.81456	2.38699e-35
rr+API - rr	anti-sense	798309	799823	-	NGR_b07970		transposase number 1 for insertion sequence NGRIS-5e	3.13989	8.81456	2.38699e-35
rr+API - rr	anti-sense	209757	211271	+	NGR_a01670		transposase	3.13773	8.80136	2.52985e-35
rr+API - rr	anti-sense	310237	311751	+	NGR_a02370		transposase	3.13773	8.80136	2.52985e-35
rr+API - rr	anti-sense	403528	405042	+	NGR_a03150		transposase	3.13773	8.80136	2.52985e-35
rr+API - rr	anti-sense	449037	449624	+	NGR_a03520	rmlC	dTDP-rhamnose 3%2C5-epimerase RmlC	3.12556	8.72742	4.4158e-25
rr+API - rr	sense	69079	69627	-	NGR_a00520		hypothetical protein	3.11313	8.65256	6.9783e-32
rr+API - rr	sense	89135	90145	+	NGR_a00730		cysteine synthase	3.1119	8.64522	1.92931e-23
rr+API - rr	sense	389832	391037	-	NGR_b03870		SpeB%2C Arginase%2Fagmatinase%2Fformimionoglutamate hydrolase%2C arginase family	3.10407	8.59843	8.18863e-24
rr+API - rr	anti-sense	3802537	3803169	+	NGR_c35850	cmk	cytidylate kinase	3.09315	8.5336	0.0138774
rr+API - rr	anti-sense	1794279	1795289	+	NGR_b17610		taurine-binding protein	3.08918	8.51013	0.0154664
rr+API - rr	sense	122680	123786	-	NGR_a01000		histidinol-phosphate aminotransferase	3.08709	8.49782	1.1152e-28
rr+API - rr	sense	1640168	1640527	-	NGR_b16170		hypothetical protein	3.07613	8.43348	0.0151128
rr+API - rr	sense	180834	181601	+	NGR_b01900		N-carbamoylsarcosine amidase	3.05575	8.31522	0.0108087
rr+API - rr	anti-sense	1775398	1776681	-	NGR_b17430		xylulose kinase	3.05235	8.29563	0.0130509
rr+API - rr	anti-sense	500696	501448	+	NGR_c04470	atpB	F0F1 ATP synthase subunit A	3.03493	8.19608	0.00322245
rr+API - rr	sense	1420907	1421521	+	NGR_b14140		esterase	3.03239	8.18163	0.00259825
rr+API - rr	anti-sense	3544368	3545069	+	NGR_c33570		import inner membrane translocase%2C subunit Tim44	3.02895	8.16215	0.028118
rr+API - rr	sense	106725	108239	-	NGR_a00880	nifD2	nitrogenase molybdenum-iron protein subunit alpha NifD2	3.00964	8.05364	1.212e-18
rr+API - rr	sense	138603	140117	-	NGR_a01120	nifD1	nitrogenase molybdenum-iron protein subunit alpha NifD1	3.00964	8.05364	1.212e-18
rr+API - rr	sense	1856807	1858426	-	NGR_c17990	fixN2	cbb3-type cytochrome c oxidase subunit I	-3.00637	8.03543	0.000156273
rr+API - rr	sense	388675	389262	-	NGR_b03850		%5BNiFe%5D-hydrogenase%2Furease accessory protein	2.99104	7.95046	3.42924e-18
rr+API - rr	anti-sense	156184	156756	-	NGR_b01640		nuclease inhibitor	2.98001	7.88991	0.00642928
rr+API - rr	sense	389288	389821	-	NGR_b03860		hypothetical protein	2.97116	7.84168	2.01612e-18
rr+API - rr	anti-sense	3262138	3262989	+	NGR_c31050		iron transmembrane ABC transporter component	2.95351	7.74629	0.0320877
rr+API - rr	anti-sense	1736522	1737349	-	NGR_b17050		hydrolase	2.94984	7.72664	0.0267634
rr+API - rr	anti-sense	62803	62952	-	NGR_a00480		hypothetical protein	2.94195	7.68447	0.000546512
rr+API - rr	anti-sense	1010654	1011190	-	NGR_b10510		hypothetical protein	2.93474	7.64619	0.0318605
rr+API - rr	sense	2242587	2243585	+	NGR_c21700		ABC transporter ATP-binding protein	2.93069	7.62473	9.6909e-08
rr+API - rr	sense	96669	97940	-	NGR_a00790	rhcC2	type III secretion apparatus outer membrane protein RhcC2	2.9271	7.60578	1.61365e-29
rr+API - rr	sense	342017	342562	+	NGR_c03040		hypothetical protein	2.90731	7.50221	1.14622e-10
rr+API - rr	sense	174027	174938	-	NGR_b01830		LysR family transcriptional regulator	2.90538	7.49214	0.0334821
rr+API - rr	anti-sense	87297	87761	+	NGR_a00710		hypothetical protein	2.90337	7.48172	0.00158976
rr+API - rr	sense	1045270	1045425	-	NGR_c09830		hypothetical protein	-2.89782	7.45301	0.00594112
rr+API - rr	anti-sense	395277	395669	+	NGR_a03060		hypothetical protein	2.88336	7.37869	0.000832509
rr+API - rr	sense	438189	438977	+	NGR_a03450	nodJ	nodulation protein NodJ	2.87568	7.33949	8.4537e-18
rr+API - rr	sense	1851491	1851985	-	NGR_c17920	fixH	nitrogen fixation protein FixH	-2.87333	7.32756	0.000291906
rr+API - rr	anti-sense	3707432	3708193	-	NGR_c34990		molybdopterin biosynthesis protein MoeB	2.87138	7.31765	0.0310938
rr+API - rr	anti-sense	2383390	2384421	+	NGR_b23150	thuR	LacI family transcriptional regulator	2.86624	7.29162	0.0332598
rr+API - rr	anti-sense	2640155	2640304	-	NGR_c25420		hypothetical protein	2.86031	7.26169	0.0396371
rr+API - rr	anti-sense	167704	168414	-	NGR_b01760		carboxylase	2.85911	7.25566	0.0362901
rr+API - rr	sense	285421	286233	+	NGR_c02440		DeoR family transcriptional regulator	2.85093	7.21466	1.88062e-09
rr+API - rr	sense	1794279	1795289	+	NGR_b17610		taurine-binding protein	2.82347	7.07865	0.0370453
rr+API - rr	anti-sense	698492	698917	-	NGR_b06950		endoribonuclease	2.80622	6.99447	0.0290203
rr+API - rr	sense	387737	388198	-	NGR_b03830		fic family protein	2.80463	6.98679	4.4875e-13
rr+API - rr	sense	1929930	1930376	-	NGR_b18950		transcriptional regulator	2.80362	6.98189	3.35139e-05
rr+API - rr	anti-sense	2358733	2359419	+	NGR_b22930		type III secretion component	2.8006	6.96729	0.0371488
rr+API - rr	sense	495904	497004	+	NGR_a03860	nolL	nodulation protein NolL	2.7803	6.86997	3.93341e-40
rr+API - rr	sense	96093	96659	-	NGR_a00780		hypothetical protein	2.77664	6.85257	2.27148e-28
rr+API - rr	sense	2243582	2244532	+	NGR_c21710		ABC transporter permease	2.77492	6.8444	1.91007e-11
rr+API - rr	sense	1596262	1596720	+	NGR_c15520		hypothetical protein	-2.76117	6.77945	2.82689e-09
rr+API - rr	sense	443019	444278	+	NGR_a03480	noeE	nodulation protein NoeE	2.75941	6.7712	4.4538e-24
rr+API - rr	sense	428063	428497	-	NGR_a03360		transposase	2.75109	6.73226	1.18568e-25
rr+API - rr	sense	428844	430055	-	NGR_a03370		hypothetical protein	2.74937	6.72422	6.43023e-47
rr+API - rr	sense	388255	388647	-	NGR_b03840		hypothetical protein	2.74773	6.71658	5.20759e-16
rr+API - rr	sense	1831555	1831989	-	NGR_c17740		transposase number 1 for insertion sequence NGRIS-16a	2.74468	6.70242	2.42629e-25
rr+API - rr	sense	343003	343569	+	NGR_c03060		hypothetical protein	2.74341	6.69652	3.82265e-09
rr+API - rr	sense	1851993	1853564	-	NGR_c17930	fixG	nitrogen fixation protein FixG	-2.74335	6.69622	0.00260341
rr+API - rr	anti-sense	412698	414311	+	NGR_b04110		phosphoenolpyruvate protein kinase	2.73081	6.6383	0.0240223
rr+API - rr	sense	108336	109226	-	NGR_a00890	nifH	nitrogenase reductase	2.72173	6.59665	3.48564e-12
rr+API - rr	sense	140214	141104	-	NGR_a01130	nifH	nitrogenase reductase	2.72173	6.59665	3.48564e-12
rr+API - rr	sense	59402	60421	-	NGR_a00470	syrM2	LysR family transcriptional regulator	2.7206	6.59148	9.09021e-34
rr+API - rr	anti-sense	2607181	2607822	-	NGR_c25120	bioD	dithiobiotin synthetase	2.71121	6.54872	0.0547231
rr+API - rr	anti-sense	2933230	2934531	+	NGR_c28140		major facilitator superfamily protein	2.70691	6.52922	0.0203811
rr+API - rr	sense	1061831	1062118	+	NGR_c10010	napD	periplasmic nitrate reductase subunit NapD	-2.7006	6.50072	1.77704e-06
rr+API - rr	sense	747175	747840	-	NGR_b07470		hypothetical protein	2.68966	6.45162	0.0193761
rr+API - rr	sense	2301568	2302629	-	NGR_b22400		sugar ABC transporter permease	2.68826	6.44534	0.0164837
rr+API - rr	sense	682575	684110	+	NGR_c06280		ribose ABC transporter ATP-binding protein	2.68273	6.42071	0.0041129
rr+API - rr	sense	1325682	1326869	+	NGR_b13350	gcdH	glutaryl-CoA dehydrogenase	2.68253	6.4198	9.38835e-18
rr+API - rr	sense	323998	325623	+	NGR_a02460		TRAP dicarboxylate transporter%2C DctP-like subunit	2.67844	6.40164	4.43841e-17
rr+API - rr	sense	3080929	3081594	-	NGR_c29420	metI	D-methionine transport system permease protein MetI	2.67271	6.37626	0.0351549
rr+API - rr	sense	1595272	1596249	+	NGR_c15510		hypothetical protein	-2.6707	6.36739	1.02925e-10
rr+API - rr	sense	295462	295827	+	NGR_c02530		two-component response regulator receiver protein	2.66817	6.35621	0.0576532
rr+API - rr	sense	766316	766636	-	NGR_b07650		ferredoxin VI	2.665	6.34228	0.0222738
rr+API - rr	anti-sense	3249080	3249850	-	NGR_c30920		short-chain dehydrogenase	2.65518	6.29926	0.0371813
rr+API - rr	anti-sense	96093	96659	-	NGR_a00780		hypothetical protein	2.6531	6.29018	1.02974e-16
rr+API - rr	anti-sense	1731699	1732709	-	NGR_b17000		amino acid ABC transporter substrate-binding protein	2.65247	6.28744	0.027644
rr+API - rr	anti-sense	720728	721108	-	NGR_b07180		hypothetical protein	2.65174	6.28424	0.0533317
rr+API - rr	anti-sense	2227841	2229388	-	NGR_b21710		ABC transporter ATP-binding protein	2.64613	6.25986	0.0455323
rr+API - rr	sense	526611	527057	-	NGR_a04110	trbH	conjugal transfer protein TrbH	2.64575	6.25819	9.59261e-05
rr+API - rr	anti-sense	746134	747492	+	NGR_c06880		hypothetical protein	2.63967	6.23187	0.0229839
rr+API - rr	sense	2244522	2245337	+	NGR_c21720		ABC transporter permease	2.63846	6.22666	1.5768e-08
rr+API - rr	sense	75818	76855	-	NGR_a00580	rhcU	type III secretion apparatus inner membrane protein RhcU	2.62972	6.18904	1.74009e-29
rr+API - rr	sense	334363	335793	+	NGR_c02950	flgK	flagellar hook-associated protein FlgK	2.62417	6.16531	0.000702012
rr+API - rr	sense	103948	104124	-	NGR_a00840		hypothetical protein	2.61489	6.12577	5.10248e-12
rr+API - rr	sense	419395	419802	-	NGR_a03280		hypothetical 15.4 kDa of transposase%2Fintegrase-like protein%3B gene fragment	2.61088	6.10877	0.00133214
rr+API - rr	sense	493676	494422	-	NGR_a03840		short chain dehydrogenase	2.58979	6.02013	1.06361e-06
rr+API - rr	sense	104121	104324	-	NGR_a00850		hypothetical protein	2.58531	6.00144	3.26045e-23
rr+API - rr	sense	503869	504792	+	NGR_a03900		hypothetical protein	2.58018	5.98013	5.38963e-11
rr+API - rr	sense	3520946	3521332	-	NGR_c33350	ectC	L-ectoine synthase	2.5719	5.94591	0.0576532
rr+API - rr	sense	342635	343003	+	NGR_c03050		hypothetical protein	2.57179	5.94546	1.17247e-06
rr+API - rr	sense	1435631	1436662	+	NGR_b14280		ABC transporter ATP-binding protein	2.56388	5.91294	0.008988
rr+API - rr	anti-sense	3750722	3751486	+	NGR_c35320		GntR family transcriptional regulator	2.55202	5.86454	0.0351306
rr+API - rr	anti-sense	3747433	3748692	-	NGR_c35290		family 1 extracellular solute-binding protein	2.54914	5.85285	3.68935e-06
rr+API - rr	anti-sense	3558877	3560418	+	NGR_c33690		sugar ABC transporter ATP-binding protein	2.54556	5.83836	0.0158868
rr+API - rr	anti-sense	1066640	1067926	+	NGR_b11030		hypothetical protein	2.53633	5.80111	0.0583118
rr+API - rr	sense	868870	869286	+	NGR_b08770		transposase	2.53576	5.7988	0.0241755
rr+API - rr	sense	529746	529943	-	NGR_a04150	trbK	precursor for conjugal transfer protein TrbK	2.53056	5.77796	0.00105451
rr+API - rr	sense	1831518	1832933	-	NGR_b17950		hypothetical protein	2.52417	5.75241	0.0454164
rr+API - rr	sense	529940	530743	-	NGR_a04160	trbJ	conjugal transfer protein TrbJ	2.51411	5.71245	3.14155e-08
rr+API - rr	sense	2513415	2514482	-	NGR_c24150	chvE	multiple sugar-binding periplasmic receptor ChvE	2.51299	5.70802	2.95872e-09
rr+API - rr	sense	144597	145253	-	NGR_a01160		hypothetical protein	2.50639	5.68198	1.11507e-26
rr+API - rr	sense	1659947	1660264	-	NGR_b16340		ferredoxin%2C 2Fe-2s	2.49958	5.65523	0.0241755
rr+API - rr	sense	1051638	1052990	-	NGR_c09890	hemN	coproporphyrinogen III oxidase	-2.4888	5.61312	0.00121928
rr+API - rr	sense	3799428	3799503	-	NGR_c35810	trnA5	-	2.48331	5.59178	5.62099e-14
rr+API - rr	sense	105088	106629	-	NGR_a00870	nifK2	nitrogenase molybdenum-iron protein subunit beta NifK2	2.48215	5.58729	1.03809e-11
rr+API - rr	sense	459311	460363	-	NGR_a03580	rmlB	dTDP-glucose 4%2C6-dehydratase RmlB	2.47845	5.57298	4.64848e-31
rr+API - rr	anti-sense	3471733	3473070	+	NGR_c32980		beta alanine--pyruvate transaminase	2.47784	5.57061	0.00409357
rr+API - rr	sense	136966	138507	-	NGR_a01110	nifK1	nitrogenase molybdenum-iron protein subunit beta NifK1	2.47549	5.56156	5.39096e-12
rr+API - rr	anti-sense	3401668	3404223	-	NGR_c32440		hypothetical protein	2.46488	5.52082	0.0286483
rr+API - rr	sense	281815	283107	-	NGR_c02420		L-rhamnose isomerase	2.46336	5.51501	0.000195013
rr+API - rr	sense	423381	423866	+	NGR_a03310		hypothetical protein	2.46315	5.51419	9.47799e-40
rr+API - rr	anti-sense	3173629	3174294	-	NGR_c30200		amino acid ABC transporter permease	2.46067	5.50472	0.0111734
rr+API - rr	anti-sense	460708	461556	+	NGR_c04120		HAD-superfamily hydrolase	2.45417	5.47999	0.016616
rr+API - rr	sense	527061	527873	-	NGR_a04120	trbG	conjugal transfer protein TrbG	2.4538	5.47858	2.13957e-06
rr+API - rr	sense	28144	28419	-	NGR_a00220		hypothetical protein	2.44108	5.43049	8.19308e-06
rr+API - rr	sense	3355820	3356332	-	NGR_c31950		hypothetical protein	2.4382	5.41963	0.0268136
rr+API - rr	sense	204236	204727	+	NGR_b02080	coxS	carbon-monoxide dehydrogenase small subunit	2.43258	5.39858	0.0282018
rr+API - rr	sense	27656	28072	-	NGR_a00210		hypothetical protein	2.42545	5.37195	0.000301497
rr+API - rr	sense	2592871	2593551	+	NGR_c24920		Crp family transcriptional regulator	-2.42301	5.36289	0.00335732
rr+API - rr	anti-sense	1800550	1803072	+	NGR_b17680		hypothetical protein	2.41795	5.34412	0.0157157
rr+API - rr	anti-sense	503869	504792	+	NGR_a03900		hypothetical protein	2.41649	5.33869	1.5492e-08
rr+API - rr	anti-sense	2034135	2035112	-	NGR_b19900	acoA2	acetoin:2%2C6-dichlorophenolindophenol oxidoreductase subunit alpha	2.40418	5.29334	0.0240746
rr+API - rr	sense	2241219	2242379	+	NGR_c21690		ABC transporter substrate-binding protein	2.40195	5.28516	3.98823e-17
rr+API - rr	sense	1038789	1039634	-	NGR_c09750		universal stress protein	-2.39307	5.25274	0.000483437
rr+API - rr	sense	314303	314953	+	NGR_a02390	nodS	nodulation protein NodS	2.39203	5.24894	2.91109e-15
rr+API - rr	anti-sense	197282	197893	+	NGR_a01610		D-amino acid dehydrogenase	2.38668	5.22954	2.68004e-05
rr+API - rr	sense	121245	122273	-	NGR_a00990		monooxygenase oxidoreductase	2.38312	5.21664	1.98264e-22
rr+API - rr	anti-sense	49571	50284	+	NGR_b00520		hypothetical protein	2.38094	5.20875	0.0453473
rr+API - rr	sense	546448	546921	+	NGR_b05440		DoxX-like protein	2.38038	5.20675	0.00950649
rr+API - rr	anti-sense	671361	672530	-	NGR_b06690		inner membrane protein	2.37405	5.18395	0.00837915
rr+API - rr	sense	1326881	1328068	+	NGR_b13360		acyl-CoA transferase%2Fcarnitine dehydratase	2.36978	5.16862	5.79937e-16
rr+API - rr	sense	145254	146498	-	NGR_a01170		cytochrome P450 protein	2.35545	5.11755	1.18838e-21
rr+API - rr	anti-sense	58848	60056	-	NGR_c00550		DNA recombination protein RmuC	2.35429	5.11342	0.0461791
rr+API - rr	anti-sense	87761	89134	+	NGR_a00720		hypothetical protein	2.35313	5.1093	1.08921e-05
rr+API - rr	anti-sense	241492	242157	+	NGR_b02450		glyoxalase	2.34681	5.08699	0.0366482
rr+API - rr	anti-sense	2125498	2126958	+	NGR_b20770		mannitol dehydrogenase	2.33295	5.03835	0.0041182
rr+API - rr	sense	2364846	2367965	+	NGR_b23010		hypothetical protein	2.33065	5.0303	0.0306111
rr+API - rr	sense	830445	830678	-	NGR_b08340		C-Terminus part of the copper resistance protein A	-2.3295	5.02632	0.000580066
rr+API - rr	sense	1186495	1186890	-	NGR_c11200		hypothetical protein	2.3263	5.01518	0.0246743
rr+API - rr	anti-sense	367431	367562	+	NGR_a02780		hypothetical protein	2.32466	5.00946	0.0357936
rr+API - rr	sense	146495	148009	-	NGR_a01180	dctA1	C4-dicarboxylate transporter DctA	2.31813	4.98685	1.63544e-20
rr+API - rr	sense	2245363	2246790	+	NGR_c21730		gamma-aminobutyraldehyde dehydrogenase	2.31757	4.98492	8.15439e-15
rr+API - rr	anti-sense	2836751	2837692	+	NGR_c27250	xerD	site-specific tyrosine recombinase XerD	2.31699	4.9829	0.0493724
rr+API - rr	sense	1854953	1855816	-	NGR_c17970	fixP2	cytochrome-c oxidase FixP2	-2.31333	4.97028	8.07164e-07
rr+API - rr	sense	308092	309123	-	NGR_c02660	fliG	flagellar motor switch protein G	2.31064	4.96103	0.0123334
rr+API - rr	anti-sense	197927	198307	+	NGR_a01620		endoribonuclease	2.30968	4.95773	0.000135814
rr+API - rr	anti-sense	1803080	1804180	+	NGR_b17690		hypothetical protein	2.30839	4.9533	0.0319241
rr+API - rr	sense	444539	445642	+	NGR_a03490		cation transporter	2.3066	4.94715	5.82726e-20
rr+API - rr	anti-sense	428063	428497	-	NGR_a03360		transposase	2.30261	4.93351	0.0589012
rr+API - rr	anti-sense	1831555	1831989	-	NGR_c17740		transposase number 1 for insertion sequence NGRIS-16a	2.30261	4.93351	0.0589012
rr+API - rr	anti-sense	1870119	1870355	+	NGR_b18330		hypothetical protein	-2.30127	4.92893	0.0247997
rr+API - rr	anti-sense	2170302	2171456	-	NGR_c21080	ftsW	cell division protein FtsW	2.30036	4.92581	0.0494328
rr+API - rr	sense	289941	290207	+	NGR_a02230		transposase	2.29526	4.90842	0.000186209
rr+API - rr	anti-sense	247817	249109	+	NGR_b02520		ABC transporter permease	2.29375	4.90329	0.048277
rr+API - rr	anti-sense	176170	176979	+	NGR_b01850		hypothetical protein	2.29222	4.89808	0.0547231
rr+API - rr	sense	550930	551805	+	NGR_b05480		hypothetical protein	2.29173	4.89642	1.69925e-18
rr+API - rr	anti-sense	1867505	1868299	-	NGR_c18110		cobalamin synthesis protein	-2.29152	4.8957	1.82362e-11
rr+API - rr	anti-sense	91281	93167	+	NGR_a00750		siderophore biosynthesis protein%3B second copy encoded by pNGR234b	2.28929	4.88815	4.01651e-08
rr+API - rr	anti-sense	218302	219519	+	NGR_a01730		hypothetical protein	2.2846	4.87229	1.84618e-08
rr+API - rr	sense	1167404	1167835	-	NGR_b12020		hypothetical protein	-2.28418	4.87087	1.59566e-16
rr+API - rr	anti-sense	2440638	2441102	-	NGR_c23490		7-cyano-7-deazaguanine reductase	-2.28077	4.85938	1.76424e-23
rr+API - rr	sense	419856	420731	+	NGR_b04170		5-oxopent-3-ene-1%2C2%2C5-tricarboxylate decarboxylase	2.27855	4.85192	0.0305883
rr+API - rr	sense	417969	418886	+	NGR_a03270		hypothetical protein	-2.27582	4.84272	0.00310125
rr+API - rr	anti-sense	3495878	3497023	+	NGR_c33180	leuB	3-isopropylmalate dehydrogenase	2.27471	4.839	0.0241658
rr+API - rr	sense	1930489	1930911	-	NGR_b18960		hypothetical protein	2.27301	4.83331	9.47605e-06
rr+API - rr	sense	832031	832390	-	NGR_b08360		hypothetical protein	-2.26628	4.81079	0.00798332
rr+API - rr	sense	605328	605648	+	NGR_c05500		NIPSNAP family containing protein	2.26225	4.79737	0.027897
rr+API - rr	sense	31606	32979	-	NGR_a00240		transposase	2.25702	4.78002	3.12214e-09
rr+API - rr	sense	464240	464518	+	NGR_a03600		DNA integration%2Frecombination%2Finversion protein%3B gene fragment	2.2355	4.70925	1.50472e-05
rr+API - rr	sense	283120	285219	-	NGR_c02430		short chain dehydrogenase	2.23528	4.70854	3.2346e-07
rr+API - rr	sense	427713	428060	-	NGR_a03350		transposase	2.21397	4.63949	2.96688e-15
rr+API - rr	sense	1831205	1831558	-	NGR_c17730		transposase number 2 for insertion sequence NGRIS-16a	2.21397	4.63949	2.96688e-15
rr+API - rr	anti-sense	2287727	2288779	+	NGR_b22230		glycosyl transferase family protein	2.21225	4.63397	0.0533317
rr+API - rr	sense	1164768	1165259	+	NGR_b11990		hypothetical protein	-2.2071	4.61746	5.15033e-07
rr+API - rr	sense	116126	116578	+	NGR_a00940	nifW	nitrogenase stabilizing%2Fprotective protein	2.20481	4.61014	3.83192e-29
rr+API - rr	anti-sense	526611	527057	-	NGR_a04110	trbH	conjugal transfer protein TrbH	2.20448	4.60908	0.0512284
rr+API - rr	anti-sense	3770376	3771065	-	NGR_c35550		transcriptional regulator	2.20424	4.60831	0.0112482
rr+API - rr	anti-sense	1692717	1693991	+	NGR_b16650	ttuD1	hydroxypyruvate reductase	2.19876	4.59084	0.0391182
rr+API - rr	anti-sense	366441	367346	+	NGR_a02770		hypothetical protein	2.19844	4.58982	0.00464389
rr+API - rr	anti-sense	2257303	2258589	-	NGR_b21970		oxidoreductase	2.19744	4.58665	0.0377722
rr+API - rr	sense	314970	316646	+	NGR_a02400	nodU	nodulation protein NodU	2.18899	4.55986	2.61726e-20
rr+API - rr	sense	2267523	2269073	-	NGR_b22050		ribose ABC transporter ATP-binding protein	2.18798	4.55668	0.0500951
rr+API - rr	sense	127018	128361	-	NGR_a01030		peptidase M16	2.18666	4.55251	8.9554e-23
rr+API - rr	sense	2440016	2440594	+	NGR_c23480	hupE	Protein HupE precursor	-2.17882	4.52782	1.80747e-17
rr+API - rr	anti-sense	358229	359431	+	NGR_a02700	cpxP	cytochrome P450 protein CpxP	2.17789	4.52492	0.000544306
rr+API - rr	anti-sense	341139	341690	-	NGR_a02590		integrase%2Frecombinase of undefined transposable element	2.17267	4.50857	0.000934164
rr+API - rr	anti-sense	56458	58401	+	NGR_a00460	shc	squalene-hopene cyclase	2.17121	4.50401	1.1589e-21
rr+API - rr	anti-sense	2211255	2214041	-	NGR_b21580	ftsK1	DNA segregation ATPase FtsK%2FSpoIIIE	2.16051	4.47074	0.00246514
rr+API - rr	sense	1866786	1867526	+	NGR_c18100		transcriptional regulator protein%2C Fnr%2FCRP family	-2.15577	4.45606	1.35616e-10
rr+API - rr	sense	1433711	1434484	+	NGR_b14260		spermidine%2Fputrescine ABC transporter permease	2.15356	4.44925	0.0126693
rr+API - rr	sense	1664650	1665891	-	NGR_b16390		leucine-specific binding protein	2.15238	4.4456	0.0205502
rr+API - rr	sense	2421072	2422016	+	NGR_b23530	mocB	rhizopine-binding protein precursor MocB	2.1413	4.4116	0.029835
rr+API - rr	sense	197282	197893	+	NGR_a01610		D-amino acid dehydrogenase	2.13819	4.4021	0.0010001
rr+API - rr	sense	71927	72817	-	NGR_a00540		hypothetical protein	2.13163	4.38213	1.1589e-21
rr+API - rr	anti-sense	1911548	1912888	-	NGR_b18790		ABC transporter permease	2.13007	4.37739	0.0318347
rr+API - rr	anti-sense	81580	82206	-	NGR_a00650	rhcL	nodulation protein RhcL	2.12793	4.37088	0.00130833
rr+API - rr	anti-sense	587804	588487	-	NGR_b05900		amino acid ABC transporter substrate-binding protein	2.12573	4.36424	0.0525006
rr+API - rr	anti-sense	103948	104124	-	NGR_a00840		hypothetical protein	2.1171	4.33821	3.24376e-05
rr+API - rr	sense	1028168	1028764	-	NGR_c09630		hypothetical protein	2.11512	4.33227	0.0330568
rr+API - rr	anti-sense	233129	234127	-	NGR_a01840		DNA integration%2Frecombination%2Finversion protein	2.10872	4.31308	1.17293e-05
rr+API - rr	sense	149218	149784	+	NGR_a01200		peroxiredoxin	2.10316	4.29648	1.06164e-17
rr+API - rr	sense	197927	198307	+	NGR_a01620		endoribonuclease	2.10231	4.29396	5.61236e-05
rr+API - rr	sense	766685	767866	-	NGR_b07660		cytochrome P450-pinF2%2C plant-inducible	2.09439	4.27044	2.59657e-08
rr+API - rr	sense	65717	66631	+	NGR_b00750		DnaJ%2FCbpA-type protein	2.09398	4.26924	0.0175259
rr+API - rr	sense	1856063	1856794	-	NGR_c17980	fixO2	cbb3-type cytochrome c oxidase subunit II	-2.08883	4.25402	3.80346e-05
rr+API - rr	sense	1626566	1627813	-	NGR_b16060		sugar ABC transporter substrate-binding protein	2.08579	4.24507	0.0306111
rr+API - rr	sense	512250	512465	-	NGR_a03960	traD	conjugal transfer protein TraD	2.07931	4.22605	0.0196973
rr+API - rr	anti-sense	2648220	2649287	+	NGR_c25500		ABC transporter ATP-binding protein	2.07605	4.21651	2.67593e-06
rr+API - rr	sense	1057371	1058501	+	NGR_c09950	nirK	copper-containing nitrite reductase	-2.07556	4.21508	0.00563088
rr+API - rr	sense	458417	459307	-	NGR_a03570	rmlD	dTDP-4-dehydrorhamnose reductase	2.0743	4.21141	4.99486e-18
rr+API - rr	sense	326890	328383	+	NGR_a02480		ABC transporter ATP-binding protein	2.07112	4.20212	2.91255e-06
rr+API - rr	sense	1754627	1755025	-	NGR_c16980		glutathione-dependent formaldehyde-activating protein	2.06815	4.19348	1.77391e-12
rr+API - rr	sense	1432817	1433701	+	NGR_b14250		putrescine ABC transporter permease	2.06519	4.18488	6.07361e-06
rr+API - rr	sense	361252	362088	+	NGR_a02730		short chain dehydrogenase%2Freductase	2.06491	4.18409	0.000306953
rr+API - rr	anti-sense	423381	423866	+	NGR_a03310		hypothetical protein	2.06464	4.1833	0.00106477
rr+API - rr	sense	1005540	1006481	+	NGR_b10420		hypothetical protein	2.06434	4.18242	0.0257611
rr+API - rr	sense	48538	49506	+	NGR_a00400	nodZ	chitin oligosaccharide fucosyltransferase	2.06188	4.17531	7.3736e-18
rr+API - rr	sense	1307131	1307592	+	NGR_c12690		acetyltransferase	-2.05594	4.15815	3.54379e-17
rr+API - rr	anti-sense	1562627	1563589	+	NGR_b15480		sugar ABC transporter substrate-binding protein	2.05198	4.14676	0.0579582
rr+API - rr	sense	519146	519547	+	NGR_a04020		hypothetical 14.9 kDa protein%3B possible gene fragment	2.04879	4.13758	4.84846e-06
rr+API - rr	anti-sense	362088	363431	+	NGR_a02740	cpxU	cytochrome P450	2.04648	4.13096	0.00118498
rr+API - rr	sense	236827	237753	+	NGR_a01870		DNA integration%2Frecombination%2Finversion protein	2.04488	4.12638	1.60001e-05
rr+API - rr	anti-sense	455611	455964	+	NGR_c04070		hypothetical protein	2.03362	4.09431	0.000374206
rr+API - rr	anti-sense	428844	430055	-	NGR_a03370		hypothetical protein	2.03325	4.09325	3.4179e-08
rr+API - rr	anti-sense	282036	283244	-	NGR_a02150	y4oU	hypothetical protein	2.03316	4.09299	7.22093e-07
rr+API - rr	sense	1067701	1067777	-	NGR_c10070	trnP2	-	2.03266	4.0916	0.00402133
rr+API - rr	anti-sense	3224673	3225737	-	NGR_c30760		sensor histidine protein kinase	2.02981	4.08352	0.0474411
rr+API - rr	sense	120662	121207	-	NGR_a00980		hypothetical protein	2.02508	4.07013	5.88422e-21
rr+API - rr	sense	330483	331607	+	NGR_b03300		pyrroloquinoline quinone biosynthesis protein PqqE	-2.02375	4.06639	4.05178e-10
rr+API - rr	anti-sense	213648	214601	-	NGR_b02180		ABC transporter permease	2.01925	4.05374	0.0257611
rr+API - rr	sense	765095	766285	-	NGR_b07640		pyridine nucleotide-disulfide oxidoreductase	2.01721	4.04801	0.0156113
rr+API - rr	sense	439076	441118	+	NGR_a03460	nolO	nodulation protein NolO	2.01648	4.04595	1.11493e-16
rr+API - rr	anti-sense	1868323	1869303	-	NGR_c18120	cobD	cobalamin biosynthesis protein	-2.00765	4.02127	2.48375e-05
rr+API - rr	sense	417235	417507	+	NGR_a03260		hypothetical 10.5 kDa of transposase%2Fintegrase-like protein%3B gene fragment	1.99912	3.99757	0.0111439
rr+API - rr	sense	1271383	1271467	+	NGR_c12330	trnL1	-	1.99315	3.98106	0.00968743
rr+API - rr	sense	322964	324001	+	NGR_a02450		transketolase	1.98952	3.97106	1.99199e-05
rr+API - rr	anti-sense	493676	494422	-	NGR_a03840		short chain dehydrogenase	1.98836	3.96786	0.00441625
rr+API - rr	sense	823086	823370	-	NGR_b08250		hypothetical protein	1.98733	3.96502	0.0038315
rr+API - rr	sense	1061344	1061838	+	NGR_c10000	napF	periplasmic nitrate reductase ferredoxin NapF	-1.98236	3.9514	0.000551897
rr+API - rr	anti-sense	395662	396279	+	NGR_a03070		hypothetical protein	1.98215	3.95082	4.58025e-08
rr+API - rr	sense	247817	249109	+	NGR_b02520		ABC transporter permease	1.98179	3.94984	2.05338e-06
rr+API - rr	anti-sense	1578872	1579357	-	NGR_b15630		hypothetical protein	-1.97817	3.93993	0.0103706
rr+API - rr	sense	2695008	2696921	-	NGR_c25980	iolC	myo-inositol catabolism IolC	1.95532	3.87801	0.0320002
rr+API - rr	anti-sense	2593558	2594169	-	NGR_c24930	ureG	urease accessory protein UreG	-1.9533	3.8726	0.045685
rr+API - rr	sense	1092844	1093233	-	NGR_b11320		hypothetical protein	-1.95056	3.86525	0.00444701
rr+API - rr	anti-sense	1524418	1525716	+	NGR_b15160	nrtA	nitrate ABC transporter substrate-binding protein NrtA	1.94812	3.85872	0.0349438
rr+API - rr	anti-sense	390618	391583	+	NGR_a03000		hypothetical protein	1.9301	3.81081	0.000206136
rr+API - rr	sense	1061151	1061336	+	NGR_c09990	napE	periplasmic nitrate reductase subunit NapE	-1.92238	3.79048	9.3097e-05
rr+API - rr	sense	43584	44552	-	NGR_a00360	nodD1	LysR family transcriptional regulator	-1.91759	3.77791	7.63217e-12
rr+API - rr	sense	158386	158580	+	NGR_a01280	fdxN	nitrogen fixation protein FdxN	1.91747	3.7776	2.46601e-12
rr+API - rr	sense	2276519	2278540	-	NGR_b22130		hypothetical protein	-1.91699	3.77634	8.44041e-08
rr+API - rr	sense	2808433	2808627	+	NGR_c26950		hypothetical protein	1.91603	3.77383	4.38815e-05
rr+API - rr	anti-sense	2965960	2967411	+	NGR_c28470		homospermidine synthase	1.91239	3.76432	0.0321898
rr+API - rr	anti-sense	2441131	2442048	-	NGR_c23500		cation efflux system protein	-1.91238	3.7643	3.10318e-09
rr+API - rr	anti-sense	1849230	1851494	-	NGR_c17910	fixI1	nitrogen fixation protein FixI	1.9115	3.76201	0.0430877
rr+API - rr	anti-sense	3540693	3541553	+	NGR_c33520	aroE	shikimate 5-dehydrogenase	1.90888	3.75517	0.0593294
rr+API - rr	sense	3760618	3760707	+	NGR_c35430	trnS3	-	1.90866	3.7546	0.0060371
rr+API - rr	sense	330193	330486	+	NGR_b03290		coenzyme PQQ synthesis protein D	-1.90862	3.75449	1.02487e-06
rr+API - rr	anti-sense	220070	220867	+	NGR_b02230		Inositol-1-monophosphatase	1.90852	3.75423	0.0354806
rr+API - rr	sense	453782	454360	+	NGR_a03540		hypothetical protein	1.90554	3.74649	0.00103591
rr+API - rr	sense	411459	412157	+	NGR_a03220		hypothetical protein	1.9011	3.73498	0.0068872
rr+API - rr	sense	364894	366444	+	NGR_a02760		hypothetical protein	1.90047	3.73335	1.69998e-05
rr+API - rr	sense	424566	425618	+	NGR_b04230		hypothetical protein	1.88992	3.70615	0.0589012
rr+API - rr	sense	1110223	1110299	+	NGR_c10470	trnD2	-	1.88764	3.70029	3.96686e-16
rr+API - rr	anti-sense	6296	6505	+	NGR_a00060		cold-shock DNA-binding protein	1.88757	3.70011	0.0315872
rr+API - rr	anti-sense	3831949	3832569	-	NGR_c36180		transglutaminase family protein cysteine peptidase%2C BTLCP	-1.87333	3.66378	0.0043491
rr+API - rr	sense	1495984	1497498	-	NGR_b14880		transposase number 1 for insertion sequence NGRIS-5f	1.86729	3.64848	3.27346e-06
rr+API - rr	sense	1186227	1186302	+	NGR_c11190	trnT3	-	1.86321	3.63815	0.00367412
rr+API - rr	sense	3008084	3008158	+	NGR_c28770	trnV2	-	1.85625	3.62064	3.67601e-07
rr+API - rr	sense	427033	427983	-	NGR_c03820		LysR family transcriptional regulator	-1.85301	3.61252	1.93919e-10
rr+API - rr	anti-sense	3733315	3735666	+	NGR_c35180		signal transduction histidine kinase	1.85162	3.60905	0.0293653
rr+API - rr	sense	3809830	3809914	+	NGR_c35910	trnL5	-	1.84874	3.60184	4.59329e-06
rr+API - rr	sense	1358932	1361133	+	NGR_b13620		3-hydroxyalkanoate synthetase	-1.84772	3.59931	4.24522e-07
rr+API - rr	anti-sense	1551389	1553242	-	NGR_c15110		hypothetical protein	1.84738	3.59847	0.00173963
rr+API - rr	sense	552704	554218	-	NGR_b05500		transposase number 1 for insertion sequence NGRIS-5d	1.84528	3.59324	5.09335e-06
rr+API - rr	sense	798309	799823	-	NGR_b07970		transposase number 1 for insertion sequence NGRIS-5e	1.84528	3.59324	5.09335e-06
rr+API - rr	sense	607334	607735	+	NGR_b06100		hypothetical protein	-1.83948	3.57882	0.000200986
rr+API - rr	sense	1594791	1595180	+	NGR_c15500		hypothetical protein	-1.83664	3.57177	0.0109706
rr+API - rr	sense	103514	103816	-	NGR_a00830		exopolysaccharide repressor protein	1.83539	3.56869	2.63138e-15
rr+API - rr	anti-sense	30247	31062	-	NGR_a00230		hypothetical protein	1.83374	3.56459	3.56468e-08
rr+API - rr	sense	209757	211271	+	NGR_a01670		transposase	1.83306	3.56292	6.07361e-06
rr+API - rr	sense	310237	311751	+	NGR_a02370		transposase	1.83306	3.56292	6.07361e-06
rr+API - rr	sense	403528	405042	+	NGR_a03150		transposase	1.83306	3.56292	6.07361e-06
rr+API - rr	sense	158664	158990	+	NGR_a01290	nifZ	nitrogen fixation protein NifZ	1.83097	3.55775	1.54237e-11
rr+API - rr	anti-sense	2278807	2279829	-	NGR_b22140		AraC family transcriptional regulator	-1.83076	3.55724	0.000102741
rr+API - rr	sense	523148	523468	+	NGR_a04060		amino-terminus domain of transposase of uncharacterized mobile element%3B possible gene fragment	1.82947	3.55407	0.0313433
rr+API - rr	anti-sense	2221909	2222970	-	NGR_b21660	repB2	RepB2 replication protein	1.82921	3.55342	0.0312079
rr+API - rr	sense	1060443	1060886	+	NGR_c09980		pseudoazurin precursor	-1.8155	3.51981	0.00642928
rr+API - rr	anti-sense	787283	787768	-	NGR_b07820	msrB2	peptide methionine sulfoxide reductase MsrB 2	1.81367	3.51536	0.0317029
rr+API - rr	anti-sense	402041	402394	-	NGR_a03130		transposase	1.8132	3.51421	0.000473567
rr+API - rr	sense	624384	624458	+	NGR_c05680	trnQ2	-	1.81247	3.51244	4.28359e-08
rr+API - rr	sense	410107	411405	+	NGR_a03210		hypothetical protein	1.80845	3.50265	0.000176888
rr+API - rr	anti-sense	486755	489292	+	NGR_a03800		methyl-accepting membrane chemoreceptor	1.80665	3.4983	7.95264e-07
rr+API - rr	sense	887486	888484	+	NGR_c08320		glutathione S-transferase	1.80555	3.49562	1.25979e-06
rr+API - rr	anti-sense	6654	7571	-	NGR_a00070		DNA integration%2Frecombination%2Finversion protein	1.79883	3.47938	2.64857e-05
rr+API - rr	sense	2195773	2196528	-	NGR_b21400		IclR family transcriptional regulator	1.79763	3.4765	0.00683842
rr+API - rr	sense	1064567	1065070	+	NGR_c10030	napB	NapB periplasmic nitrate reductase	-1.79739	3.47591	0.0334963
rr+API - rr	anti-sense	220107	221159	+	NGR_a01740		transposase	1.7968	3.4745	0.00318925
rr+API - rr	anti-sense	27656	28072	-	NGR_a00210		hypothetical protein	1.79387	3.46743	0.0459199
rr+API - rr	sense	322128	322967	+	NGR_a02440		transketolase	1.79054	3.45945	0.00179284
rr+API - rr	sense	63187	63972	-	NGR_a00490	nopT	nodulation protein NopT	1.78104	3.43674	1.42637e-10
rr+API - rr	sense	2922265	2922423	-	NGR_c28030		-	1.7766	3.42619	7.72771e-08
rr+API - rr	anti-sense	3576209	3579388	-	NGR_c33840		double-strand break repair protein AddB	1.77567	3.42396	0.0534678
rr+API - rr	sense	516892	518055	+	NGR_a04000	traB	conjugal transfer protein TraB	1.76683	3.40306	1.97848e-07
rr+API - rr	sense	1362119	1363303	+	NGR_b13640	ackA	acetate kinase	-1.76652	3.40232	8.50171e-06
rr+API - rr	sense	270426	271898	+	NGR_b02750	agaL1	alpha-galactosidase	-1.76626	3.4017	6.67803e-05
rr+API - rr	anti-sense	231298	232230	+	NGR_a01820		DNA integration%2Frecombination%2Finversion protein	1.76434	3.3972	0.00199411
rr+API - rr	sense	3645036	3646712	+	NGR_c34410		hydantoinase B%2Foxoprolinase family protein	1.76349	3.39519	0.0385408
rr+API - rr	sense	1165337	1167169	-	NGR_b12000	nolO	nodulation protein NolO	-1.76329	3.39472	8.24839e-09
rr+API - rr	anti-sense	132177	132596	-	NGR_a01060		hypothetical protein	-1.76038	3.38787	0.00260712
rr+API - rr	anti-sense	419395	419802	-	NGR_a03280		hypothetical 15.4 kDa of transposase%2Fintegrase-like protein%3B gene fragment	-1.7578	3.38183	0.0116634
rr+API - rr	anti-sense	93164	94378	+	NGR_a00760		MFS transporter	1.75676	3.37939	2.48367e-05
rr+API - rr	anti-sense	361252	362088	+	NGR_a02730		short chain dehydrogenase%2Freductase	1.75655	3.37889	0.0141629
rr+API - rr	anti-sense	3838814	3839896	+	NGR_c36270	pheS	phenylalanyl-tRNA synthetase subunit alpha	1.74944	3.36229	0.0521109
rr+API - rr	sense	415368	415441	-	NGR_c03710	trnQ1	-	1.74849	3.36006	3.65779e-05
rr+API - rr	sense	3187094	3187169	-	NGR_c30340	trnA3	-	1.74829	3.3596	1.73224e-10
rr+API - rr	sense	135420	136910	-	NGR_a01100	nifE	nitrogenase molybdenum-cofactor biosynthesis protein NifE	1.74462	3.35107	5.72388e-06
rr+API - rr	sense	498362	499117	+	NGR_a03870		integrase%2Frecombinase	1.74393	3.34947	0.00668788
rr+API - rr	sense	1062066	1064597	+	NGR_c10020	napA	nitrate reductase catalytic subunit	-1.74368	3.34889	7.11257e-05
rr+API - rr	sense	428920	430458	+	NGR_b04280		MglA%2C ABC-type sugar transport system%2C ATPase component MglA	1.73989	3.3401	0.0318605
rr+API - rr	sense	385091	385167	+	NGR_c03370	trnH	-	1.73862	3.33716	6.35672e-07
rr+API - rr	sense	3434702	3435349	-	NGR_c32750		glutathione S-transferase	1.73643	3.33209	2.56837e-06
rr+API - rr	sense	49751	50806	+	NGR_a00410	noeL	GDP-mannose 4%2C6-dehydratase	1.73536	3.32963	1.23065e-13
rr+API - rr	anti-sense	320292	321188	-	NGR_a02420		LysR family transcriptional regulator	1.73446	3.32756	0.00156614
rr+API - rr	sense	366441	367346	+	NGR_a02770		hypothetical protein	1.72846	3.31375	0.00483937
rr+API - rr	sense	2337985	2338704	+	NGR_b22720		branched-chain amino acid ABC transporter	1.72829	3.31335	0.0385408
rr+API - rr	sense	332805	334067	+	NGR_a02540	spsD	hypothetical protein	1.72559	3.30715	1.08916e-14
rr+API - rr	sense	161813	162559	+	NGR_a01320		transposase	1.72461	3.30491	0.000113187
rr+API - rr	sense	95701	95777	+	NGR_c00890	trnR1	-	1.72434	3.30428	0.00464389
rr+API - rr	anti-sense	436862	437758	-	NGR_c03910		LysR family transcriptional regulator	-1.7112	3.27433	1.04972e-05
rr+API - rr	anti-sense	2734568	2735815	-	NGR_c26320		ring hydroxylating dioxygenase subunit	1.70735	3.2656	0.0190222
rr+API - rr	anti-sense	709238	710371	+	NGR_b07050	alr	alanine racemase%2C catabolic	1.70145	3.25229	0.0460112
rr+API - rr	anti-sense	14410	14706	+	NGR_a00120		hypothetical protein	1.70137	3.2521	0.031096
rr+API - rr	sense	363585	364583	+	NGR_a02750	ispA	geranyltranstransferase	1.70049	3.2501	0.000481584
rr+API - rr	sense	457560	458420	-	NGR_a03560	rmlA	glucose-1-phopshate thymidinyl transferase	1.69911	3.24701	2.16031e-13
rr+API - rr	sense	3207006	3207995	-	NGR_c30560		ABC transporter permease	1.69805	3.24462	0.0549717
rr+API - rr	anti-sense	2411923	2412642	+	NGR_c23220	pth	peptidyl-tRNA hydrolase	1.69797	3.24443	0.000364275
rr+API - rr	anti-sense	263120	263938	-	NGR_a01990		hypothetical protein	1.6927	3.23261	0.039404
rr+API - rr	anti-sense	494872	495183	+	NGR_a03850		hypothetical protein	1.68767	3.22137	0.0403511
rr+API - rr	sense	471227	472246	+	NGR_a03670		ABC transporter permease	1.68511	3.21565	5.10536e-06
rr+API - rr	sense	154853	156637	+	NGR_a01260	nifA	nitrogen fixation protein NifA	1.67877	3.20156	2.35292e-22
rr+API - rr	sense	755675	756430	-	NGR_c06960	cysH	phosphoadenosine phosphosulfate reductase	1.67716	3.19799	0.00178643
rr+API - rr	anti-sense	127018	128361	-	NGR_a01030		peptidase M16	1.67118	3.18474	6.48152e-06
rr+API - rr	sense	457852	458148	-	NGR_c04090	groES	co-chaperonin GroES	1.67004	3.18224	1.31034e-05
rr+API - rr	sense	328521	329432	+	NGR_b03270		pyrroloquinoline quinone biosynthesis protein PqqB	-1.66548	3.17219	0.00803222
rr+API - rr	anti-sense	363585	364583	+	NGR_a02750	ispA	geranyltranstransferase	1.65852	3.15692	0.0463711
rr+API - rr	anti-sense	1188030	1189223	+	NGR_b12190		pilin glycosylation protein	-1.65487	3.14894	0.000995145
rr+API - rr	sense	698917	700095	-	NGR_b06960		metal-activated pyridoxal enzyme	1.64858	3.13525	0.0353044
rr+API - rr	sense	363980	366505	+	NGR_c03230		chemoreceptor y4fA	1.6462	3.13008	0.0203143
rr+API - rr	anti-sense	167503	169041	-	NGR_a01370		aldehyde dehydrogenase	1.64487	3.12721	2.4973e-05
rr+API - rr	anti-sense	3368531	3370156	-	NGR_c32080		hypthetical protein contains N-terminal HemY domain	1.64131	3.11949	0.0311281
rr+API - rr	sense	1104304	1105584	+	NGR_c10420		serine%2Fthreonine-specific protein phosphatase protein	1.64047	3.11767	0.0330492
rr+API - rr	anti-sense	1262388	1263170	-	NGR_c12210		chaperone protein	1.63753	3.11132	0.0271775
rr+API - rr	sense	544633	545664	+	NGR_b05420		hypothetical protein	1.63747	3.1112	0.0291312
rr+API - rr	sense	3191309	3192007	+	NGR_c30400		hypothetical protein	1.6342	3.10416	0.0389907
rr+API - rr	anti-sense	85357	87147	+	NGR_a00700	nopX	nodulation protein NopX	1.63329	3.10221	9.68399e-07
rr+API - rr	sense	1065074	1065775	+	NGR_c10040	napC	NapC membrane protein%2C e-donor to periplasmic nitrate reductase	-1.62605	3.08666	0.00409391
rr+API - rr	anti-sense	473953	474888	+	NGR_a03690		hypothetical protein	1.62136	3.07666	0.000316317
rr+API - rr	sense	1192279	1192788	+	NGR_c11290		hypothetical protein	1.62111	3.07611	4.46158e-09
rr+API - rr	anti-sense	443019	444278	+	NGR_a03480	noeE	nodulation protein NoeE	1.61955	3.0728	0.000343543
rr+API - rr	sense	2220498	2221661	+	NGR_b21650		oxidoreductase	1.61795	3.06938	0.0385914
rr+API - rr	sense	329429	330196	+	NGR_b03280		pyrroloquinoline quinone biosynthesis protein PqqC	-1.61765	3.06874	0.000151801
rr+API - rr	anti-sense	244618	246882	+	NGR_a01920	bxrF	S9A-type peptidase BxrF	1.6136	3.06015	6.2005e-05
rr+API - rr	anti-sense	1092031	1092804	+	NGR_b11310		hypothetical protein	-1.60659	3.0453	1.40741e-05
rr+API - rr	anti-sense	146495	148009	-	NGR_a01180	dctA1	C4-dicarboxylate transporter DctA	1.60309	3.03793	9.64293e-07
rr+API - rr	anti-sense	236827	237753	+	NGR_a01870		DNA integration%2Frecombination%2Finversion protein	1.59876	3.02883	0.000182788
rr+API - rr	sense	252837	252911	-	NGR_c02200	trnT2	-	1.59286	3.01646	0.0491198
rr+API - rr	sense	2271074	2271307	-	NGR_c21960		hypothetical protein	-1.5928	3.01634	2.26204e-05
rr+API - rr	anti-sense	359524	360927	+	NGR_a02710	cpxR	cytochrome P450 protein CpxR	1.59192	3.01451	9.39704e-05
rr+API - rr	sense	325314	326036	-	NGR_b03240		LuxR family transcriptional regulator	-1.58955	3.00956	5.81743e-06
rr+API - rr	sense	2416415	2417644	+	NGR_c23250		LysR family transcriptional regulator	-1.58516	3.0004	0.00065958
rr+API - rr	anti-sense	82208	82846	-	NGR_a00660	nolU	nodulation protein NolU	1.58495	2.99998	0.0158446
rr+API - rr	sense	2612553	2613440	-	NGR_c25180		ABC transporter ATP-binding protein	-1.5805	2.99073	3.04819e-08
rr+API - rr	anti-sense	151198	152055	+	NGR_a01220	fixA	nitrogen fixation protein FixA	1.57905	2.98774	5.70363e-05
rr+API - rr	sense	3830871	3831854	+	NGR_c36170		hypothetical protein	-1.57865	2.98691	0.033084
rr+API - rr	anti-sense	158386	158580	+	NGR_a01280	fdxN	nitrogen fixation protein FdxN	1.57717	2.98383	1.86829e-07
rr+API - rr	anti-sense	3071121	3072167	+	NGR_c29300		nickel ABC transporter%2C permease protein	1.57509	2.97955	0.000903101
rr+API - rr	anti-sense	2069782	2071086	-	NGR_b20250		sugar ABC transporter substrate-binding protein	1.57221	2.9736	0.0479628
rr+API - rr	sense	328113	328475	+	NGR_b03260		coenzyme PQQ synthesis protein A	-1.57085	2.9708	0.0246162
rr+API - rr	sense	510341	512263	-	NGR_a03950	traG	conjugal transfer protein TraG	1.57081	2.97072	2.32339e-05
rr+API - rr	sense	332578	332808	+	NGR_a02530	spsC	transcription regulator%3B symbiotic plasmid stability locus	1.56984	2.96872	1.17293e-05
rr+API - rr	anti-sense	249147	249881	+	NGR_a01940		hypothetical protein	1.563	2.95467	0.0578085
rr+API - rr	anti-sense	1169631	1170311	-	NGR_b12040		two-component system response regulator	-1.56176	2.95214	2.85032e-06
rr+API - rr	anti-sense	468903	470081	-	NGR_a03650		ROK family transcriptional regulator	1.56099	2.95057	0.00186497
rr+API - rr	sense	2548558	2548950	+	NGR_c24510		hypothetical protein	-1.56014	2.94882	0.0213135
rr+API - rr	sense	456136	457773	-	NGR_c04080	groEL	chaperonin GroEL	1.55815	2.94476	4.87968e-07
rr+API - rr	anti-sense	1276952	1277320	-	NGR_c12370		hypothetical protein	-1.55422	2.93675	2.17803e-07
rr+API - rr	anti-sense	472243	473952	+	NGR_a03680		ABC transporter permease	1.55192	2.93208	1.65151e-05
rr+API - rr	sense	158987	159217	+	NGR_a01300	fixU	nitrogen fixation protein FixU	1.55005	2.92826	5.44972e-07
rr+API - rr	sense	548244	550166	+	NGR_b05460		adenylate cyclase	1.54855	2.92523	0.0129242
rr+API - rr	sense	160257	161801	+	NGR_a01310		transposase	1.5471	2.9223	1.86829e-07
rr+API - rr	sense	1612705	1612785	-	NGR_c15630		-	1.54465	2.91733	2.0566e-05
rr+API - rr	sense	1460319	1460395	+	NGR_c14170	trnR2	-	1.54329	2.91458	0.0246245
rr+API - rr	anti-sense	1869360	1869611	+	NGR_b18310		hypothetical protein	-1.53971	2.90737	0.0211178
rr+API - rr	sense	2867497	2867573	-	NGR_c27530	trnM3	-	1.53823	2.90439	2.29702e-05
rr+API - rr	anti-sense	84372	85076	+	NGR_a00690	rhcC1	type III secretion apparatus outer membrane protein RhcC1	1.53763	2.90318	3.08113e-06
rr+API - rr	sense	1221703	1221776	+	NGR_c11720	trnG2	-	1.53704	2.90199	0.0523148
rr+API - rr	sense	3777416	3777985	-	NGR_c35620		OmpA%2FMotB domain-containing protein	-1.53514	2.89816	6.51153e-06
rr+API - rr	sense	1958113	1958376	-	NGR_b19200		hypothetical protein	1.5322	2.89226	0.0500167
rr+API - rr	anti-sense	325620	326879	+	NGR_a02470		TRAP dicarboxylate transporter%2C DctM-like subunit	1.52999	2.88783	4.53508e-05
rr+API - rr	sense	289469	289918	+	NGR_a02220		transposase	1.52713	2.88212	0.000146148
rr+API - rr	sense	454834	457563	-	NGR_a03550	wbgA	rhamnosyltransferase	1.5209	2.8697	2.96267e-13
rr+API - rr	sense	187038	187940	-	NGR_a01540		amino acid ABC transporter substrate-binding protein	1.51505	2.85809	2.16969e-06
rr+API - rr	sense	324059	325240	-	NGR_b03230		hypothetical protein	-1.50776	2.84368	2.86704e-05
rr+API - rr	sense	3769675	3769812	+	NGR_c35530		hypothetical protein	1.50642	2.84105	0.000519528
rr+API - rr	sense	1468380	1468787	-	NGR_c14290		hypothetical protein	-1.50608	2.84038	0.00179284
rr+API - rr	sense	1156005	1156997	+	NGR_b11920		carbamoyl phosphate synthase	-1.50549	2.83921	6.28251e-06
rr+API - rr	anti-sense	445871	447022	-	NGR_a03500		hypothetical protein	1.50525	2.83874	1.39074e-08
rr+API - rr	anti-sense	1753635	1754609	+	NGR_c16970		hypothetical protein	1.50483	2.83791	0.0089407
rr+API - rr	anti-sense	784301	785506	-	NGR_c07260		MFS permease	1.50242	2.83317	0.0127024
rr+API - rr	anti-sense	429776	431149	-	NGR_c03850		glutamate--cysteine ligase	1.49909	2.82664	0.0509329
rr+API - rr	sense	1110077	1110153	+	NGR_c10460	trnD1	-	1.49846	2.8254	2.34449e-15
rr+API - rr	anti-sense	296814	298595	+	NGR_a02280		hypothetical protein	1.49829	2.82508	3.64157e-05
rr+API - rr	sense	1450602	1451894	+	NGR_b14440		carboxymuconolactone decarboxylase	1.49726	2.82305	0.000123438
rr+API - rr	sense	2235988	2237280	-	NGR_b21780		ABC transporter substrate-binding protein	-1.49625	2.82109	2.84032e-09
rr+API - rr	anti-sense	239641	241260	+	NGR_a01890		transposase	1.49381	2.81633	0.00881987
rr+API - rr	sense	2789602	2793474	+	NGR_c26780		glycosyl transferase	-1.48781	2.80463	3.85677e-07
rr+API - rr	sense	2977355	2978530	+	NGR_c28560		RND family efflux transporter MFP subunit	-1.48654	2.80215	3.36886e-05
rr+API - rr	sense	156863	158344	+	NGR_a01270	nifB	nitrogen fixation protein NifB	1.48354	2.79634	2.12646e-10
rr+API - rr	anti-sense	828095	828274	+	NGR_c07730		hypothetical protein	-1.48025	2.78997	9.47738e-05
rr+API - rr	sense	1436673	1437845	+	NGR_b14290		2-oxo-3-deoxygalactonate 6-phosphate aldolase and galactonate dehydratase	1.47939	2.7883	0.0316974
rr+API - rr	sense	2019519	2020496	-	NGR_b19730	acoA1	acetoin:2%2C6-dichlorophenolindophenol oxidoreductase alphasubunit	1.47259	2.7752	0.0512524
rr+API - rr	sense	1451466	1451540	-	NGR_c14060	trnE2	-	1.46929	2.76886	1.44345e-06
rr+API - rr	anti-sense	408162	408788	+	NGR_a03190		hypothetical protein	1.46901	2.76831	0.0569314
rr+API - rr	anti-sense	1568097	1569260	-	NGR_b15530		transposase Y4zB-like protein	1.46368	2.75811	0.00122786
rr+API - rr	anti-sense	2115238	2116272	-	NGR_b20670	glnII	glutamine synthetase	1.46338	2.75754	0.0238776
rr+API - rr	sense	264289	265026	-	NGR_a02000		transposase	1.45688	2.74514	0.0149074
rr+API - rr	sense	3711557	3712192	+	NGR_c35030		hypothetical protein	-1.45406	2.73979	3.65907e-05
rr+API - rr	sense	2114374	2115180	+	NGR_b20660		hypothetical protein	1.44906	2.7303	6.23262e-07
rr+API - rr	sense	3217574	3218794	-	NGR_c30700	hemA	5-aminolevulinate synthase	-1.44817	2.72861	0.00138238
rr+API - rr	anti-sense	843215	845542	-	NGR_c07870		two component sensor kinase	1.44813	2.72855	0.0140025
rr+API - rr	sense	513031	516339	+	NGR_a03980	traA	Dtr system oriT relaxase	1.44214	2.71724	3.64157e-05
rr+API - rr	anti-sense	145254	146498	-	NGR_a01170		cytochrome P450 protein	1.43347	2.70095	5.43574e-05
rr+API - rr	anti-sense	1150522	1152423	+	NGR_b11880	nodQ	bifunctional sulfate adenylyltransferase subunit 1%2Fadenylylsulfate kinase	1.43222	2.69862	0.038394
rr+API - rr	sense	441315	442046	+	NGR_a03470	noeI	nodulation protein NoeI	1.42781	2.69039	4.13619e-06
rr+API - rr	sense	473953	474888	+	NGR_a03690		hypothetical protein	1.4266	2.68813	0.00436423
rr+API - rr	anti-sense	1598004	1600787	+	NGR_b15810		transcriptional regulator	1.42556	2.68618	0.0251282
rr+API - rr	sense	326127	327893	-	NGR_b03250		alcohol dehydrogenase	-1.42445	2.68413	0.0399839
rr+API - rr	anti-sense	46885	48309	+	NGR_a00390	noeK	phosphomanomutase	1.41851	2.67309	5.44579e-05
rr+API - rr	anti-sense	742570	742701	-	NGR_b07410		hypothetical protein	1.41384	2.66444	1.98596e-05
rr+API - rr	anti-sense	247811	248983	-	NGR_a01930		transposase	1.41187	2.66081	0.000702634
rr+API - rr	sense	1545128	1545202	-	NGR_c15030	trnN	-	1.41123	2.65964	0.0491869
rr+API - rr	anti-sense	461330	462076	-	NGR_a03590		transposase	1.40901	2.65555	0.0060371
rr+API - rr	sense	2231585	2232280	-	NGR_b21740		urea or short-chain amide ABC transporter ATP-binding protein	-1.40702	2.65189	3.30502e-10
rr+API - rr	sense	833088	833540	+	NGR_c07800		cytochrome c-type biogenesis protein CcmE	-1.40577	2.6496	0.000589611
rr+API - rr	anti-sense	65976	67046	-	NGR_a00500		transposase	1.40565	2.64937	0.00012997
rr+API - rr	sense	1254775	1256013	+	NGR_b12720		hypothetical protein	1.40011	2.63922	0.0584146
rr+API - rr	anti-sense	322128	322967	+	NGR_a02440		transketolase	1.39403	2.62811	0.0192157
rr+API - rr	anti-sense	329425	330399	+	NGR_a02500		ABC transporter substrate-binding protein	1.39275	2.62579	0.000428254
rr+API - rr	sense	328380	329381	+	NGR_a02490		ABC transporter permease	1.39022	2.62119	6.50381e-05
rr+API - rr	sense	2099665	2100438	+	NGR_b20510		exonuclease	-1.3883	2.61771	0.00158002
rr+API - rr	sense	359524	360927	+	NGR_a02710	cpxR	cytochrome P450 protein CpxR	1.38798	2.61712	4.56642e-05
rr+API - rr	sense	1455835	1455909	-	NGR_c14100	trnE4	-	1.38712	2.61555	0.00178934
rr+API - rr	sense	2525638	2525714	+	NGR_c24250	trnR3	-	1.38661	2.61464	0.000211563
rr+API - rr	sense	830669	831928	-	NGR_b08350		copper resistance protein A	-1.38568	2.61295	0.042163
rr+API - rr	sense	1355952	1357145	-	NGR_c13160	aapQ	amino-acid ABC transporter membrane protein	-1.38496	2.61165	7.11257e-05
rr+API - rr	anti-sense	453782	454360	+	NGR_a03540		hypothetical protein	1.38483	2.61142	0.0241958
rr+API - rr	sense	1109592	1109667	-	NGR_c10450	trnV1	-	1.3848	2.61136	0.0015085
rr+API - rr	sense	1455542	1455616	-	NGR_c14090	trnE3	-	1.38455	2.61091	0.00136476
rr+API - rr	anti-sense	128358	129896	-	NGR_a01040		Zn-dependent protease%2C M16 family	1.38334	2.60873	0.00195472
rr+API - rr	sense	2150762	2152156	-	NGR_b20980		selenium-binding protein	-1.38107	2.60462	7.71873e-11
rr+API - rr	anti-sense	1468417	1469898	-	NGR_b14590		transposase Y4ZB	1.3801	2.60287	0.000220618
rr+API - rr	anti-sense	1164768	1165259	+	NGR_b11990		hypothetical protein	-1.37878	2.60048	0.0149262
rr+API - rr	anti-sense	230024	231301	+	NGR_a01810		DNA integration%2Frecombination%2Finversion protein	1.37853	2.60002	0.00518484
rr+API - rr	sense	472243	473952	+	NGR_a03680		ABC transporter permease	1.37481	2.59333	0.000126279
rr+API - rr	anti-sense	235065	236294	-	NGR_a01860		DNA integration%2Frecombination%2Finversion protein	1.37452	2.59282	0.00139907
rr+API - rr	sense	754676	755629	-	NGR_c06950	cysD	sulfate adenylyltransferase	1.37386	2.59164	0.0190527
rr+API - rr	sense	412210	414000	+	NGR_a03230		hypothetical protein	1.37382	2.59155	0.000150077
rr+API - rr	sense	870360	870449	+	NGR_c08130	trnS1	-	1.37022	2.58511	0.00202576
rr+API - rr	sense	321858	324062	-	NGR_b03220		signal transduction histidine kinase	-1.36265	2.57157	0.000121018
rr+API - rr	sense	1434505	1435572	+	NGR_b14270		spermidine%2Fputrescine ABC transporter substrate-binding protein	1.3618	2.57005	0.0411354
rr+API - rr	sense	1105584	1109045	+	NGR_c10430		GtrA family protein%2C selenocysteine-containing	1.36147	2.56947	0.0134887
rr+API - rr	sense	259386	259461	+	NGR_c02300	trnF	-	1.3565	2.56063	0.00642928
rr+API - rr	sense	831946	833091	+	NGR_c07790	cycH	cytochrome c-type biogenesis protein CycH	-1.356	2.55974	0.000105119
rr+API - rr	sense	1224494	1224569	+	NGR_c11750	trnW	-	1.35568	2.55917	9.82091e-06
rr+API - rr	anti-sense	489499	490164	+	NGR_a03810		hypothetical protein	1.35428	2.5567	0.0362702
rr+API - rr	sense	110943	111263	+	NGR_a00910		hypothetical protein	1.35137	2.55155	9.7318e-07
rr+API - rr	anti-sense	1866479	1866820	-	NGR_c18090		hypothetical protein	-1.34708	2.54396	0.000182806
rr+API - rr	anti-sense	283375	283965	+	NGR_a02160		hypothetical protein	1.34493	2.54019	0.000289918
rr+API - rr	sense	325620	326879	+	NGR_a02470		TRAP dicarboxylate transporter%2C DctM-like subunit	1.34313	2.53702	0.00461954
rr+API - rr	sense	712713	713288	-	NGR_b07080		hypothetical protein	1.33924	2.53019	0.0589012
rr+API - rr	sense	2548158	2548550	+	NGR_c24500		globin family protein	-1.3343	2.52154	0.000962215
rr+API - rr	sense	470138	471214	+	NGR_a03660		ABC transporter substrtae-binding protein	1.33308	2.51941	3.03298e-05
rr+API - rr	sense	542961	544043	+	NGR_b05410		alpha%2Fbeta hydrolase superfamily esterase	1.3325	2.51838	0.043738
rr+API - rr	sense	321261	321695	-	NGR_b03210		Pseudoazurin	-1.3311	2.51594	0.000243768
rr+API - rr	anti-sense	274518	275912	-	NGR_a02090		alpha%2Calpha-trehalose-phosphate synthase	1.33089	2.51557	0.00522792
rr+API - rr	sense	261079	266142	-	NGR_c02320		hypothetical protein	1.33075	2.51534	0.0475554
rr+API - rr	sense	1836881	1839355	-	NGR_c17790		beta-mannosidase	1.32871	2.51179	0.0556688
rr+API - rr	sense	2611831	2612556	-	NGR_c25170		ABC transporter ATP-binding protein	-1.32842	2.51128	0.000134189
rr+API - rr	anti-sense	165069	166148	+	NGR_a01350		transposase	1.32779	2.51018	0.00118273
rr+API - rr	sense	828862	830361	-	NGR_b08330		cation-transporting P-type ATPase	-1.32515	2.50558	0.0500671
rr+API - rr	anti-sense	447190	448950	+	NGR_a03510	y4gM	ABC transporter ATP-binding protein	1.32209	2.50027	3.64047e-07
rr+API - rr	anti-sense	1309354	1311411	-	NGR_c12710		DNA topoisomerase IV subunit B	-1.32155	2.49935	2.13957e-06
rr+API - rr	sense	3537710	3538744	-	NGR_c33490	hemE	uroporphyrinogen decarboxylase	-1.32099	2.49837	0.00132796
rr+API - rr	sense	2756008	2756083	-	NGR_c26500	trnA2	-	1.31959	2.49595	2.00176e-05
rr+API - rr	sense	1361158	1362114	+	NGR_b13630	pta	phosphate acetyltransferase	-1.31902	2.49496	2.86504e-05
rr+API - rr	anti-sense	2117040	2117270	+	NGR_c20610		arylsulfate sulfotransferase	-1.31826	2.49364	0.0461791
rr+API - rr	sense	3622879	3622954	+	NGR_c34230	trnA4	-	1.31756	2.49244	2.0566e-05
rr+API - rr	sense	3537174	3537713	-	NGR_c33480		hypothetical protein	-1.31606	2.48985	0.00468333
rr+API - rr	sense	3198960	3199036	-	NGR_c30490	trnR4	-	1.31269	2.48404	0.00401156
rr+API - rr	anti-sense	117217	117594	+	NGR_a00950		hypothetical protein	1.312	2.48286	0.00446459
rr+API - rr	sense	2808642	2809910	+	NGR_c26960		diaminopimelate decarboxylase	1.31094	2.48103	1.60574e-08
rr+API - rr	sense	1363322	1364107	+	NGR_b13650	fabI1	enoyl-ACP reductase	-1.31074	2.48069	0.0299215
rr+API - rr	anti-sense	323998	325623	+	NGR_a02460		TRAP dicarboxylate transporter%2C DctP-like subunit	1.30819	2.4763	0.000329253
rr+API - rr	anti-sense	803942	804247	+	NGR_b08040		hypothetical protein	-1.30808	2.47612	0.0298537
rr+API - rr	sense	111798	113681	-	NGR_c01040		adenylyl %2F guanylyl cyclase	-1.30796	2.47592	2.68501e-06
rr+API - rr	sense	141701	142756	-	NGR_a01140		hypothetical protein	1.30703	2.47432	2.79883e-07
rr+API - rr	sense	833537	835525	+	NGR_c07810	cycK	cytochrome c-type biogenesis protein	-1.30659	2.47355	0.000638639
rr+API - rr	sense	3237081	3238286	+	NGR_c30830	rocD	ornithine--oxo-acid transaminase	-1.30602	2.47258	0.00321225
rr+API - rr	anti-sense	354618	355589	-	NGR_a02690		hypothetical protein	1.30459	2.47014	0.0094063
rr+API - rr	sense	1172315	1173226	-	NGR_b12060		methionyl-tRNA formyltransferase	-1.30406	2.46922	8.63207e-08
rr+API - rr	sense	2072369	2073145	-	NGR_b20270		oxidoreductase	-1.30248	2.46652	0.0238157
rr+API - rr	sense	1975634	1976209	+	NGR_b19360		HSP16 heat shock protein	1.30147	2.46479	0.0193459
rr+API - rr	anti-sense	20359	21654	-	NGR_a00160		hypothetical protein	1.30126	2.46445	0.000551897
rr+API - rr	anti-sense	152065	153174	+	NGR_a01230	fixB	nitrogen fixation protein FixB	1.29717	2.45746	0.00152098
rr+API - rr	sense	1185180	1186502	+	NGR_b12160	exoF3	exopolysaccharide production protein ExoF3	-1.29633	2.45603	6.07361e-06
rr+API - rr	sense	286363	287352	+	NGR_c02450		rhamnose ABC transporter%2C periplasmic rhamnose-binding protein	1.29529	2.45426	0.00033028
rr+API - rr	anti-sense	331702	331923	-	NGR_a02520		hypothetical protein	1.29428	2.45254	0.0500167
rr+API - rr	anti-sense	1808767	1811751	+	NGR_c17500	uvrB	excinuclease ABC subunit B	1.293	2.45036	0.0492129
rr+API - rr	sense	133030	133518	-	NGR_a01070		hypothetical protein	1.29293	2.45024	0.000391085
rr+API - rr	sense	2390455	2390613	+	NGR_b23220		hypothetical protein	-1.29214	2.4489	0.000589611
rr+API - rr	sense	3217046	3217507	-	NGR_c30690		hypothetical protein	-1.29092	2.44684	0.000206136
rr+API - rr	sense	2840388	2840624	+	NGR_c27280		hypothetical protein	-1.29049	2.44611	0.000644358
rr+API - rr	sense	2050504	2051862	+	NGR_b20050		hypothetical protein	1.28844	2.44264	0.052115
rr+API - rr	sense	1152420	1153223	+	NGR_b11890		inositol monophosphatase	-1.28641	2.4392	3.92948e-06
rr+API - rr	sense	2613440	2614825	-	NGR_c25190		ABC transporter permease	-1.2846	2.43614	1.82541e-05
rr+API - rr	sense	1186539	1187237	+	NGR_b12170		UDP-galactose phosphate transferase	-1.28154	2.43099	2.04067e-06
rr+API - rr	anti-sense	1820331	1820669	+	NGR_b17830		hypothetical protein	-1.28139	2.43073	0.00359839
rr+API - rr	sense	1153266	1155227	+	NGR_b11900		asparagine synthase	-1.2781	2.42519	4.24522e-07
rr+API - rr	sense	1262037	1262351	+	NGR_c12200		SugE-like protein	1.27669	2.42283	3.65779e-05
rr+API - rr	anti-sense	1486787	1487749	+	NGR_c14470		malonate transporter	-1.27538	2.42063	0.00114065
rr+API - rr	sense	3238494	3238973	+	NGR_c30840	cheW2	chemotaxis protein%2C CheW family	-1.27421	2.41866	0.00819393
rr+API - rr	anti-sense	14763	18356	+	NGR_a00130		hypothetical protein	1.27251	2.41582	3.15392e-06
rr+API - rr	sense	1969221	1969958	-	NGR_c19160		hypothetical protein	1.27169	2.41445	0.000297238
rr+API - rr	sense	3489014	3490669	+	NGR_c33130		glucose-methanol-choline oxidoreductase	1.26994	2.41152	0.00680647
rr+API - rr	sense	973252	973674	+	NGR_c09130	ndk	nucleoside diphosphate kinase	1.26759	2.4076	8.50171e-06
rr+API - rr	anti-sense	153185	154492	+	NGR_a01240	fixC	nitrogen fixation protein FixC	1.26758	2.40757	0.00245828
rr+API - rr	sense	2272702	2272917	-	NGR_c21980		hypothetical protein	-1.26385	2.40136	0.000386797
rr+API - rr	anti-sense	1869707	1869774	+	NGR_b18320		-	-1.26173	2.39783	0.00414902
rr+API - rr	anti-sense	337138	338229	-	NGR_b03370		LpqC%2C Poly	-1.25955	2.39421	0.00881031
rr+API - rr	anti-sense	124206	125339	-	NGR_a01010		hypothetical protein	1.25906	2.3934	0.00389981
rr+API - rr	sense	3831949	3832569	-	NGR_c36180		transglutaminase family protein cysteine peptidase%2C BTLCP	-1.25794	2.39153	1.01235e-07
rr+API - rr	anti-sense	251811	253562	+	NGR_a01950		hypothetical protein	1.25642	2.38902	0.00309311
rr+API - rr	sense	167503	169041	-	NGR_a01370		aldehyde dehydrogenase	1.25612	2.38853	0.000375848
rr+API - rr	anti-sense	372056	372994	+	NGR_a02850		hypothetical protein	1.25571	2.38785	0.000126279
rr+API - rr	anti-sense	1714950	1721279	+	NGR_c16680		kinesin-like protein	1.2552	2.387	0.0318605
rr+API - rr	sense	533183	533482	-	NGR_a04190	trbD	conjugal transfer protein TrbD	1.25469	2.38616	0.0114884
rr+API - rr	sense	466644	468284	-	NGR_a03640	nopM	nodulation protein NopM	1.25422	2.38537	6.62744e-11
rr+API - rr	anti-sense	303220	304131	+	NGR_b03040		nucleotidyltransferase	-1.25381	2.38471	0.0375769
rr+API - rr	sense	1157013	1157960	+	NGR_b11930		nucleoside-diphosphate-sugar epimerase	-1.25225	2.38212	3.9069e-06
rr+API - rr	sense	3345062	3345469	-	NGR_c31840		bacterioferritin	-1.25171	2.38123	3.29176e-06
rr+API - rr	sense	1020449	1020886	+	NGR_c09540		transmembrane protein	-1.25064	2.37947	0.0175063
rr+API - rr	anti-sense	1816457	1816918	-	NGR_c17570		hypothetical protein	-1.24702	2.37351	2.22877e-06
rr+API - rr	sense	1035534	1035971	+	NGR_b10710		hypothetical protein	-1.24335	2.36748	1.85555e-06
rr+API - rr	anti-sense	400457	401992	-	NGR_a03120		transposase	1.24255	2.36617	0.00209766
rr+API - rr	anti-sense	12823	14376	+	NGR_a00110		hypothetical protein	1.24119	2.36393	1.3716e-05
rr+API - rr	sense	1155259	1156008	+	NGR_b11910		histidinol phosphatase	-1.24051	2.36282	5.44713e-05
rr+API - rr	anti-sense	89135	90145	+	NGR_a00730		cysteine synthase	1.23736	2.35767	0.0541876
rr+API - rr	anti-sense	169066	170469	-	NGR_a01380	y4uB	hypothetical protein	1.23517	2.3541	0.0206326
rr+API - rr	sense	3809064	3809492	-	NGR_c35900		hypothetical protein	-1.23487	2.35359	0.000934718
rr+API - rr	anti-sense	186270	186986	-	NGR_a01530		amino acid ABC transporter permease	1.23355	2.35144	0.00689445
rr+API - rr	sense	2971822	2973078	-	NGR_c28520	arcA2	arginine deiminase	-1.23208	2.34905	0.000266188
rr+API - rr	sense	321336	322097	+	NGR_a02430		short chain dehydrogenase%2Freductase	1.22907	2.34416	0.0341034
rr+API - rr	sense	41366	42331	+	NGR_b00410		hypothetical protein	-1.22767	2.34188	2.93774e-06
rr+API - rr	anti-sense	103514	103816	-	NGR_a00830		exopolysaccharide repressor protein	1.22663	2.34019	0.000170011
rr+API - rr	anti-sense	281189	282046	-	NGR_a02140		dioxygenase	1.22547	2.33831	0.00470128
rr+API - rr	sense	474885	475712	+	NGR_a03700		inositol monophosphatase	1.22166	2.33215	0.00216365
rr+API - rr	anti-sense	31606	32979	-	NGR_a00240		transposase	1.22046	2.33021	0.00534642
rr+API - rr	sense	3072569	3073267	-	NGR_c29320		acetyltransferase protein	1.22	2.32947	8.63207e-08
rr+API - rr	sense	515659	515985	+	NGR_b05070		hypothetical protein	-1.219	2.32786	0.0044125
rr+API - rr	anti-sense	98120	98800	-	NGR_a00800	ttsI	transcriptional regulator	1.21839	2.32686	1.99199e-05
rr+API - rr	sense	2181204	2181601	-	NGR_c21170		-	1.21342	2.31887	0.000588675
rr+API - rr	sense	2046205	2046321	+	NGR_c19860		hypothetical protein	-1.21331	2.31869	0.0381572
rr+API - rr	sense	287643	289154	+	NGR_c02460	rbsA2	ribose import ATP-binding protein RbsA1	1.2107	2.3145	0.0439927
rr+API - rr	sense	247811	248983	-	NGR_a01930		transposase	1.21002	2.31341	0.000144349
rr+API - rr	sense	130354	131259	+	NGR_b01400		LysR family transcriptional regulator	1.20931	2.31227	0.0241773
rr+API - rr	sense	166590	167087	-	NGR_a01360	y4uD	hypothetical protein	1.20929	2.31223	0.000410289
rr+API - rr	sense	1661973	1662062	+	NGR_c16110	trnS2	-	1.20858	2.3111	0.00037813
rr+API - rr	sense	114799	115962	+	NGR_a00930	nifS	nitrogen fixation protein NifS	1.20845	2.3109	1.40204e-08
rr+API - rr	sense	2097833	2098921	+	NGR_b20490		O-linked GlcNAc transferase	-1.20728	2.30903	0.000151333
rr+API - rr	anti-sense	530715	532703	-	NGR_a04170	trbEb	conjugal transfer protein TrbE	1.20497	2.30533	2.66894e-05
rr+API - rr	anti-sense	134001	135410	-	NGR_a01090	nifN	nitrogenase molybdenum-cofactor biosynthesis protein NifN	1.20268	2.30167	0.00858737
rr+API - rr	sense	2326303	2328168	-	NGR_b22620		methyl-accepting chemotaxis protein	1.20064	2.29842	0.0485173
rr+API - rr	sense	484483	486477	-	NGR_a03790		hypothetical protein	1.2005	2.29819	0.000687246
rr+API - rr	sense	1237140	1237436	-	NGR_c11850		two component response regulator	-1.20029	2.29786	0.0119408
rr+API - rr	sense	518072	518674	+	NGR_a04010	traH	conjugal transfer protein TraH	1.19664	2.29205	0.00277133
rr+API - rr	anti-sense	983263	983391	-	NGR_b10130		phage integrase	-1.19298	2.28624	0.00767011
rr+API - rr	sense	1273976	1275292	+	NGR_c12350		hypothetical protein	-1.19189	2.28452	5.43014e-08
rr+API - rr	sense	1115849	1116484	+	NGR_c10550		NADH ubiquinone oxidoreductase subunit E	-1.19122	2.28345	7.46558e-07
rr+API - rr	sense	233129	234127	-	NGR_a01840		DNA integration%2Frecombination%2Finversion protein	1.18778	2.27802	0.00595683
rr+API - rr	anti-sense	188406	188915	-	NGR_a01550		AsnC family transcriptional regulator	1.18771	2.27791	0.0553655
rr+API - rr	anti-sense	480370	480759	+	NGR_a03740		hypothetical protein	1.18747	2.27754	0.049184
rr+API - rr	sense	1577732	1578859	+	NGR_b15620		sporulation protein IVFB-like protein	-1.18731	2.27727	0.00291811
rr+API - rr	sense	50815	51759	+	NGR_a00420	nolK	nucleotide sugar epimerase%2Fdehydrogenase	1.18698	2.27676	1.55824e-05
rr+API - rr	sense	1188030	1189223	+	NGR_b12190		pilin glycosylation protein	-1.18663	2.27621	0.000163289
rr+API - rr	anti-sense	184802	185575	-	NGR_a01510		amino acid ABC transporter ATP-binding protein	1.1857	2.27474	0.0381955
rr+API - rr	sense	2233064	2234227	-	NGR_b21760		urea or short-chain amide ABC transporter permease	-1.18352	2.2713	2.85032e-06
rr+API - rr	sense	2509328	2510359	-	NGR_c24120	gguC	sugar transport protein GguC	1.18348	2.27124	0.054526
rr+API - rr	anti-sense	122680	123786	-	NGR_a01000		histidinol-phosphate aminotransferase	1.1756	2.25887	0.00149591
rr+API - rr	sense	3148871	3149647	-	NGR_c30020		LuxR family transcriptional regulator	-1.17532	2.25842	9.30074e-06
rr+API - rr	anti-sense	94637	95653	+	NGR_a00770	nopL	nodulation protein NopL	1.16953	2.24938	0.000770614
rr+API - rr	sense	2788508	2789536	+	NGR_c26770		alcohol dehydrogenase%2C GroES-like protein	-1.16897	2.24852	0.000146308
rr+API - rr	sense	196779	197162	-	NGR_a01600		AsnC family transcriptional regulator	1.16788	2.24681	0.0534678
rr+API - rr	sense	2234224	2235855	-	NGR_b21770		urea or short-chain amide ABC transporter permease	-1.16449	2.24153	1.38421e-08
rr+API - rr	sense	3072357	3072566	-	NGR_c29310		hypothetical protein	1.16392	2.24065	7.55628e-07
rr+API - rr	sense	1149623	1150522	+	NGR_b11870	nodP	sulfate adenylyltransferase subunit 2	-1.16187	2.23748	4.01196e-07
rr+API - rr	sense	835522	835977	+	NGR_c07820	cycL	cytochrome c-type biogenesis protein CycL	-1.16013	2.23478	0.0202864
rr+API - rr	sense	3622737	3622813	+	NGR_c34220	trnI3	-	1.15902	2.23306	6.50381e-05
rr+API - rr	anti-sense	2122590	2122829	+	NGR_c20640		hypothetical protein	-1.15866	2.2325	0.00563976
rr+API - rr	sense	2232306	2233058	-	NGR_b21750		urea or short-chain amide ABC transporter ATP-binding protein	-1.15785	2.23125	2.15364e-09
rr+API - rr	sense	1932688	1933566	+	NGR_c18720		regulatory protein	-1.1565	2.22916	0.000280597
rr+API - rr	sense	2756149	2756225	-	NGR_c26510	trnI1	-	1.15431	2.22578	6.65335e-05
rr+API - rr	sense	3187235	3187311	-	NGR_c30350	trnI2	-	1.15431	2.22578	6.65335e-05
rr+API - rr	sense	514752	515543	+	NGR_b05060		hypothetical protein	-1.15285	2.22353	7.2359e-05
rr+API - rr	sense	2283840	2284403	-	NGR_c22100	nuoC1	NADH dehydrogenase subunit C1	-1.15156	2.22154	0.000151801
rr+API - rr	anti-sense	802925	803710	-	NGR_b08030		transposase	-1.15042	2.21979	0.0219295
rr+API - rr	sense	2793673	2796021	+	NGR_c26790		ethanolamine%2Fpropanediol ammonia-lyase heavy subunit	-1.14937	2.21817	0.000376488
rr+API - rr	sense	1820700	1821857	-	NGR_b17840		transcriptional regulator	-1.14804	2.21613	0.00155283
rr+API - rr	anti-sense	1190691	1191002	+	NGR_b12210		hypothetical protein	-1.14743	2.21519	0.0060371
rr+API - rr	anti-sense	477718	478749	+	NGR_a03720		porin	1.14634	2.21352	0.0210168
rr+API - rr	anti-sense	140279	140518	-	NGR_b01520		ExsI family transcriptional regulator	-1.14509	2.2116	0.0147297
rr+API - rr	anti-sense	110150	110557	-	NGR_a00900		hypothetical protein	1.14487	2.21127	0.00543208
rr+API - rr	sense	282036	283244	-	NGR_a02150	y4oU	hypothetical protein	1.14379	2.20961	0.00425488
rr+API - rr	sense	1150522	1152423	+	NGR_b11880	nodQ	bifunctional sulfate adenylyltransferase subunit 1%2Fadenylylsulfate kinase	-1.14233	2.20737	1.40741e-05
rr+API - rr	anti-sense	294707	295351	+	NGR_a02250		hypothetical protein	1.14147	2.20605	0.0296278
rr+API - rr	anti-sense	104347	104835	-	NGR_a00860		hypothetical protein	1.13994	2.20372	0.0259659
rr+API - rr	anti-sense	1780145	1780975	+	NGR_c17200		amino acid ABC transporter permease	-1.13927	2.20269	0.00180633
rr+API - rr	anti-sense	872308	872448	-	NGR_c08160		hypothetical protein	-1.13471	2.19575	0.0270966
rr+API - rr	anti-sense	465728	466291	+	NGR_a03630		DNA integration%2Frecombination%2Finversion protein	1.13428	2.19509	1.41948e-08
rr+API - rr	sense	1189263	1190432	-	NGR_b12200		hypothetical protein	-1.13249	2.19236	0.00109495
rr+API - rr	anti-sense	3344288	3344941	+	NGR_c31830		carboxy-terminus of transposase for insertion sequence NGRIS-7b	-1.13237	2.19218	1.41967e-05
rr+API - rr	sense	2148248	2148520	-	NGR_c20890		hypothetical protein	1.1315	2.19086	0.00610535
rr+API - rr	sense	1930888	1932585	+	NGR_c18710		sulfate transporter	-1.13088	2.18993	0.0039472
rr+API - rr	sense	1285409	1286785	-	NGR_b12970		mercuric reductase	-1.13034	2.1891	0.000239452
rr+API - rr	sense	234124	235068	-	NGR_a01850		DNA integration%2Frecombination%2Finversion protein	1.12899	2.18705	0.00833665
rr+API - rr	sense	162777	162992	-	NGR_a01330		hypothetical protein	1.12845	2.18624	0.0200593
rr+API - rr	sense	1041529	1042470	-	NGR_b10770	tadC3	TadC pilus assembly protein	-1.12809	2.18569	0.00249577
rr+API - rr	sense	2478878	2479099	-	NGR_c23810		hypothetical protein	-1.12534	2.18153	0.00112668
rr+API - rr	sense	1111551	1112153	+	NGR_c10500	nuoC2	NADH dehydrogenase subunit C	-1.12529	2.18145	2.60972e-05
rr+API - rr	anti-sense	322964	324001	+	NGR_a02450		transketolase	1.12293	2.17789	0.0159622
rr+API - rr	anti-sense	223422	224594	+	NGR_a01780		C-terminus of transposase of disrupted insertion sequence NGRIS-22e%3B gene fragment	1.12193	2.17637	0.0257611
rr+API - rr	anti-sense	63187	63972	-	NGR_a00490	nopT	nodulation protein NopT	1.1215	2.17572	0.00181639
rr+API - rr	anti-sense	471227	472246	+	NGR_a03670		ABC transporter permease	1.11891	2.17182	0.0526804
rr+API - rr	sense	84372	85076	+	NGR_a00690	rhcC1	type III secretion apparatus outer membrane protein RhcC1	1.11829	2.1709	6.78614e-07
rr+API - rr	sense	185572	186267	-	NGR_a01520		amino acid ABC transporter permease	1.11797	2.17041	0.00563976
rr+API - rr	sense	1760984	1762237	-	NGR_b17280		nitrate transporter	1.1151	2.1661	0.000944643
rr+API - rr	anti-sense	141855	143939	-	NGR_b01540		transposase number 4 for insertion sequence NGRIS-4e	1.11493	2.16585	0.052877
rr+API - rr	anti-sense	971122	973206	-	NGR_b09950		transposase number 4 for insertion sequence NGRIS-4g	1.11493	2.16585	0.052877
rr+API - rr	anti-sense	459311	460363	-	NGR_a03580	rmlB	dTDP-glucose 4%2C6-dehydratase RmlB	1.11309	2.16308	7.21074e-05
rr+API - rr	sense	218898	219623	-	NGR_c01940		amino acid ABC transporter%2C inner membrane component	-1.11303	2.163	0.0228111
rr+API - rr	anti-sense	2547065	2547394	-	NGR_c24480		quaternary ammonium compound-resistance protein QacE	-1.11226	2.16183	0.00855197
rr+API - rr	sense	1549464	1549539	-	NGR_c15080	trnA1	-	1.11074	2.15956	1.58628e-05
rr+API - rr	sense	280536	281186	-	NGR_a02130		hypothetical protein	1.11066	2.15944	0.000625546
rr+API - rr	sense	18466	20286	-	NGR_a00150		hypothetical protein	1.11058	2.15933	6.94053e-06
rr+API - rr	anti-sense	116126	116578	+	NGR_a00940	nifW	nitrogenase stabilizing%2Fprotective protein	1.11016	2.1587	0.0586284
rr+API - rr	sense	1345970	1347430	+	NGR_c13050	cysG	siroheme synthase	1.10881	2.15668	0.0335449
rr+API - rr	sense	235747	243249	-	NGR_c02090		beta-ketoacyl synthase	-1.1063	2.15292	1.07364e-06
rr+API - rr	sense	1177264	1178577	+	NGR_b12100		hypothetical protein	-1.1054	2.15158	0.00133502
rr+API - rr	sense	838594	840333	+	NGR_b08450		adenylate class-3%2F4%2Fguanylyl cyclase	-1.1052	2.15129	0.000266188
rr+API - rr	anti-sense	232227	233072	+	NGR_a01830		DNA integration%2Frecombination%2Finversion protein	1.10423	2.14984	0.0210006
rr+API - rr	sense	195007	195693	-	NGR_b02020		GntR family transcriptional regulator	-1.10165	2.146	0.0292595
rr+API - rr	sense	1385916	1387205	-	NGR_c13470	gltA	type II citrate synthase	-1.10143	2.14568	0.000213379
rr+API - rr	sense	234335	235714	-	NGR_c02080		class I and II aminotransferase	-1.10096	2.14498	5.885e-05
rr+API - rr	sense	1876684	1879050	+	NGR_b18400	exoP	succinoglycan biosynthesis transporter ExoP	-1.10015	2.14377	3.74708e-06
rr+API - rr	sense	2280827	2282089	-	NGR_c22070	nuoF1	NADH dehydrogenase I subunit F1	-1.09969	2.14308	0.000745191
rr+API - rr	sense	229403	229810	+	NGR_a01800		DNA integration%2Frecombination%2Finversion protein	-1.09703	2.13914	0.00532259
rr+API - rr	sense	431632	432375	-	NGR_a03390		hypothetical protein	1.09685	2.13888	0.00357054
rr+API - rr	sense	1027451	1028149	+	NGR_b10640		response regulator of two-component system	1.09674	2.13871	0.00798517
rr+API - rr	anti-sense	156863	158344	+	NGR_a01270	nifB	nitrogen fixation protein NifB	1.09543	2.13677	0.000118751
rr+API - rr	anti-sense	137229	137831	+	NGR_b01470		hypothetical protein	-1.09338	2.13373	0.0252817
rr+API - rr	sense	116274	117506	-	NGR_c01090		ROK family protein	-1.09124	2.13058	0.000281259
rr+API - rr	sense	2632142	2632810	-	NGR_c25350		ABC transporter permease	-1.08917	2.12752	0.0304464
rr+API - rr	sense	2787770	2788441	+	NGR_c26760		CBS domain-containing protein	-1.08808	2.12591	1.22191e-06
rr+API - rr	sense	1487717	1488928	-	NGR_c14480		2-octaprenyl-6-methoxyphenyl hydroxylase	-1.08566	2.12234	0.01414
rr+API - rr	sense	1175954	1177159	+	NGR_b12090	lpcC	lipopolysaccharide core biosynthesis mannosyltransferase LpcC	-1.08514	2.12158	0.000101105
rr+API - rr	sense	39923	41344	+	NGR_b00400		hypothetical protein	-1.08449	2.12063	1.50737e-05
rr+API - rr	anti-sense	285086	285919	-	NGR_a02180		ABC transporter permease	1.08287	2.11824	0.0138038
rr+API - rr	sense	2096949	2097833	+	NGR_b20480		Ku78%2C Ku70 and Ku80 are 70kDa and 80kDa subunits of the Lupus Ku autoantigen	-1.0818	2.11667	0.000697151
rr+API - rr	sense	1966539	1966811	+	NGR_c19110		hypothetical protein	-1.08157	2.11634	0.0116652
rr+API - rr	sense	575070	575654	+	NGR_c05180	gpmB	phosphoglycerate mutase	-1.08129	2.11593	0.0412678
rr+API - rr	anti-sense	1280059	1280445	+	NGR_c12400		MerR family transcriptional regulator	-1.08059	2.1149	0.0449492
rr+API - rr	sense	948454	948936	+	NGR_b09590		hypothetical protein	-1.08044	2.11468	1.1722e-06
rr+API - rr	sense	1451200	1451275	-	NGR_c14050	trnE1	-	1.07684	2.10941	0.016042
rr+API - rr	anti-sense	1461323	1462402	-	NGR_c14190		hypothetical protein	-1.07606	2.10826	0.00494837
rr+API - rr	sense	281189	282046	-	NGR_a02140		dioxygenase	1.07343	2.10443	0.00780685
rr+API - rr	anti-sense	766685	767866	-	NGR_b07660		cytochrome P450-pinF2%2C plant-inducible	-1.07115	2.1011	0.0211566
rr+API - rr	anti-sense	474885	475712	+	NGR_a03700		inositol monophosphatase	1.07054	2.10022	0.0475554
rr+API - rr	sense	137229	137831	+	NGR_b01470		hypothetical protein	-1.06891	2.09785	0.0337155
rr+API - rr	sense	2978527	2981679	+	NGR_c28570		Acr%2FRND family efflux transmembrane transporter	-1.06831	2.09698	0.0200984
rr+API - rr	sense	533475	533858	-	NGR_a04200	trbC	conjugal transfer protein TrbC	1.06733	2.09555	0.0100828
rr+API - rr	anti-sense	855309	855716	-	NGR_b08630		transposase	-1.06675	2.09472	0.000188254
rr+API - rr	anti-sense	1178941	1179312	+	NGR_c11130		hypothetical protein	-1.06447	2.0914	1.20677e-05
rr+API - rr	anti-sense	507121	507663	-	NGR_c04550		molybdenum cofactor biosynthesis protein	-1.06284	2.08903	0.0306111
rr+API - rr	sense	1275305	1276855	+	NGR_c12360		SpoVR family protein	-1.06233	2.0883	0.000184215
rr+API - rr	sense	948026	948457	+	NGR_b09580		hypothetical protein	-1.0571	2.08074	1.08251e-09
rr+API - rr	sense	2200588	2201361	-	NGR_c21340		ribonuclease	-1.05669	2.08016	0.00709216
rr+API - rr	anti-sense	1165337	1167169	-	NGR_b12000	nolO	nodulation protein NolO	-1.0529	2.07469	0.0119116
rr+API - rr	sense	233376	234179	-	NGR_c02070		follicular variant translocation protein 1	-1.05079	2.07166	0.00567208
rr+API - rr	anti-sense	1665384	1666028	+	NGR_c16170		transmembrane protein	-1.04911	2.06926	0.000186209
rr+API - rr	sense	351492	351890	-	NGR_a02640		hypothetical protein	1.04843	2.06827	0.00451155
rr+API - rr	sense	2169177	2170298	-	NGR_c21070	murG	UDP diphospho-muramoyl pentapeptide beta-N acetylglucosaminyl transferase	-1.04647	2.06547	0.00409951
rr+API - rr	sense	644165	644380	+	NGR_b06420		hypothetical protein	-1.04611	2.06495	0.00925061
rr+API - rr	anti-sense	3147673	3148791	+	NGR_c30010		4-hydroxyphenylpyruvate dioxygenase	-1.04596	2.06474	0.0246467
rr+API - rr	sense	68515	69720	-	NGR_c00630	mexE	HlyD family secretion protein	-1.04568	2.06434	0.000236948
rr+API - rr	sense	1113666	1114496	+	NGR_c10530	nuoE2	NADH dehydrogenase subunit E	-1.04498	2.06333	0.00065958
rr+API - rr	anti-sense	48538	49506	+	NGR_a00400	nodZ	chitin oligosaccharide fucosyltransferase	1.0438	2.06165	0.00213454
rr+API - rr	anti-sense	205207	206592	-	NGR_a01650		hypothetical protein	1.04344	2.06114	0.00535442
rr+API - rr	sense	603283	603951	+	NGR_c05470		GntR family transcriptional regulator	-1.04261	2.05995	0.0328424
rr+API - rr	anti-sense	1640578	1641168	-	NGR_c15900		hypothetical protein	-1.04255	2.05986	0.0195256
rr+API - rr	anti-sense	1443666	1444169	+	NGR_b14350		hypothetical protein	-1.04237	2.05961	0.00585383
rr+API - rr	sense	1170272	1172032	-	NGR_b12050		sensor kinase	-1.04236	2.05959	0.000907664
rr+API - rr	sense	392738	393820	-	NGR_b03900		ABC transporter substrate-binding protein	1.04174	2.05872	0.00376109
rr+API - rr	sense	435564	436838	+	NGR_c03900		hypothetical protein	-1.0417	2.05865	0.0035377
rr+API - rr	anti-sense	114799	115962	+	NGR_a00930	nifS	nitrogen fixation protein NifS	1.04111	2.05782	0.000386072
rr+API - rr	sense	1926624	1929776	+	NGR_b18940		hypothetical protein	1.03847	2.05404	0.001292
rr+API - rr	sense	3453821	3455005	-	NGR_c32900		transmembrane protein	-1.03744	2.05258	0.000281673
rr+API - rr	anti-sense	1053780	1054262	-	NGR_b10900		ABC transporter ATP-binding protein	-1.03737	2.05249	0.000266188
rr+API - rr	sense	525304	526599	-	NGR_a04100	trbI	conjugal transfer protein TrbI	1.03584	2.05031	0.0262765
rr+API - rr	sense	3294448	3295044	-	NGR_c31330		methionine sulfoxide reductase	-1.03576	2.0502	0.000673142
rr+API - rr	anti-sense	465193	465612	+	NGR_a03620		DNA integration%2Frecombination%2Finversion protein	1.03463	2.04858	0.0427037
rr+API - rr	sense	978650	979099	+	NGR_b10040		XRE family transcriptional regulator	1.03408	2.04781	0.00567208
rr+API - rr	sense	1178980	1179906	+	NGR_b12110		sulfotransferase	-1.03355	2.04706	6.89238e-05
rr+API - rr	sense	1173791	1175800	+	NGR_b12080		MPA1 family protein	-1.03338	2.04682	2.38459e-05
rr+API - rr	sense	1349473	1349970	+	NGR_c13080		oxidoreductase	1.03334	2.04675	0.057162
rr+API - rr	sense	3313784	3314998	+	NGR_c31520		2-octaprenyl-6-methoxyphenyl hydroxylase	-1.03189	2.0447	0.00687975
rr+API - rr	sense	163474	164805	-	NGR_a01340		glutamate dehydrogenase	1.03155	2.04423	0.0006409
rr+API - rr	sense	1173229	1173648	-	NGR_b12070		hypothetical protein	-1.03007	2.04213	2.2141e-05
rr+API - rr	sense	69761	70576	-	NGR_c00640		lipase %2F esterase	-1.03	2.04202	0.00185605
rr+API - rr	sense	186270	186986	-	NGR_a01530		amino acid ABC transporter permease	1.02772	2.0388	0.00841195
rr+API - rr	anti-sense	279409	280491	-	NGR_a02120		oxidoreductase	1.02769	2.03876	0.00943753
rr+API - rr	anti-sense	176250	177845	-	NGR_a01440		ABC transporter substrate-binding protein	1.02737	2.03831	0.0169875
rr+API - rr	sense	1049673	1049981	-	NGR_b10850		type IV pilus assembly protein	-1.02714	2.03798	0.000175858
rr+API - rr	sense	1451836	1453815	+	NGR_c14070		hypothetical protein	-1.02636	2.03687	0.00151264
rr+API - rr	sense	1118683	1119726	+	NGR_c10570	nuoH2	NADH dehydrogenase subunit H	-1.02432	2.034	0.00108497
rr+API - rr	anti-sense	521904	522494	-	NGR_a04050	spsA	transcription regulator%3B symbiotic plasmid stability locus	1.0234	2.03271	0.0593294
rr+API - rr	sense	2065384	2066415	+	NGR_c20060		transmembrane protein	-1.02188	2.03057	0.0426689
rr+API - rr	sense	2015299	2018529	+	NGR_c19600		AcrB%2FAcrD%2FAcrF family protein	-1.02065	2.02883	0.00563976
rr+API - rr	sense	1589915	1592773	-	NGR_c15470	gcvP	glycine dehydrogenase	-1.02022	2.02822	1.74773e-05
rr+API - rr	sense	3627005	3627081	+	NGR_c34270	trnM5	-	1.02008	2.02803	0.0529953
rr+API - rr	anti-sense	10904	12826	+	NGR_a00100		hypothetical protein	1.01954	2.02728	0.0116634
rr+API - rr	sense	3433496	3434074	+	NGR_c32730		polyhydroxyalkanoate synthesis repressor PhaR	-1.01814	2.02531	0.000439269
rr+API - rr	sense	2751881	2751957	-	NGR_c26470	trnM2	-	1.01793	2.02501	0.0541632
rr+API - rr	sense	2914497	2917673	-	NGR_c27970	mexF	RND multidrug efflux transporter MexF	-1.01784	2.02489	0.00137975
rr+API - rr	sense	2504893	2505747	+	NGR_c24090		transglutaminase	-1.01672	2.02331	0.000517546
rr+API - rr	anti-sense	1544674	1545603	+	NGR_b15350		hypothetical protein	1.01587	2.02212	0.0581515
rr+API - rr	anti-sense	256833	258035	-	NGR_a01970		transposase	1.01551	2.02162	0.0378601
rr+API - rr	sense	2274745	2275113	-	NGR_c22000		XRE family transcriptional regulator	-1.0151	2.02104	0.000111297
rr+API - rr	sense	1164454	1164927	+	NGR_c10970		hypothetical protein	-1.01426	2.01986	0.0227535
rr+API - rr	sense	3594500	3595495	-	NGR_c33980	coaA	pantothenate kinase	-1.01257	2.0175	0.00213797
rr+API - rr	sense	1121075	1121383	+	NGR_c10600	nuoK	NADH dehydrogenase subunit K	-1.01252	2.01744	0.020445
rr+API - rr	sense	841588	842112	+	NGR_b08490		hypothetical protein	-1.0124	2.01726	0.00350685
rr+API - rr	sense	612449	612955	+	NGR_c05570		hypothetical protein	-1.01239	2.01725	0.00943753
rr+API - rr	anti-sense	534699	535019	-	NGR_b05300		hypothetical protein	-1.01109	2.01543	0.0380921
rr+API - rr	sense	624613	625893	-	NGR_c05690		hypothetical protein	-1.00994	2.01382	0.0411682
rr+API - rr	sense	1887540	1888220	-	NGR_b18490		two-component response regulator protein	-1.00497	2.00691	0.0250805
rr+API - rr	anti-sense	76852	77670	-	NGR_a00590	rhcT	type III secretion apparatus inner membrane protein RhcT	1.0044	2.00611	0.00566826
rr+API - rr	sense	1970936	1971262	+	NGR_c19180		hypothetical protein	1.00237	2.00329	0.0234372
rr+API - rr	sense	1113395	1113649	+	NGR_c10520		hypothetical protein	-1.00096	2.00134	0.0140702
